# Supplementary material for: Supragingival Plaque Microbiome Ecology and Functional Potential in the Context of Health and Disease
Source: mBio. 2018 Nov 27;9(6):e01631-18. doi: 10.1128/mBio.01631-18 (PMC6282201; doi:10.1128/mBio.01631-18)
Supplement: TABLE S1 [file mbo006184184st1.txt]

SubjectID	FamilyID	center	age (months)	age (years)	Sex	zygosity	desug	devarfd	demuchfd	dcsugcfr	hcclap	heabmo	heab	obthbr	obbrcomag	obbrfrq	obtbrush	obtpast	obtpasty	obrins	obpasamt	Caries_treated	Caries_enam	Caries_dent
1057.2	1057	MCRI	76	6.3	M	DZ	sug_nvr	vartyfd_4	muchfd_4	sugcfr_nvr	cleft_no	abmom_no	ab_no	brsh_yes	brshagerng_2	brshfreq_2	tthbrsh_yes	tthpst_yes	tthpstTyp_chldF	rinse_spitrinse		YES	NO	NO
1059.1	1059	MCRI	66	5.5	M	DZ	sug_smt	vartyfd_3	muchfd_2	sugcfr_nvr	cleft_no	abmom_no	ab_no	brsh_yes	brshagerng_4	brshfreq_1	tthbrsh_yes	tthpst_yes	tthpstTyp_chldF	rinse_spitrinse		NO	NO	NO
1104.1	1104	MCRI	67	5.6	M	MZ	sug_nvr	vartyfd_3	muchfd_4	sugcfr_nvr	cleft_no	abmom_no	ab_dnr	brsh_yes	brshagerng_2	brshfreq_1	tthbrsh_yes	tthpst_yes	tthpstTyp_chldF	rinse_spitrinse	thtpstamt_pea	NO	NO	NO
1104.2	1104	MCRI	67	5.6	M	MZ	sug_nvr	vartyfd_3	muchfd_4	sugcfr_nvr	cleft_no	abmom_no	ab_dnr	brsh_yes	brshagerng_2	brshfreq_1	tthbrsh_yes	tthpst_yes	tthpstTyp_chldF	rinse_spitrinse	thtpstamt_pea	NO	NO	NO
2018.2	2018	MCRI	84	7	F	DZ	sug_nvr	vartyfd_5	muchfd_3	sugcfr_nvr	cleft_no	abmom_yes	ab_no	brsh_yes	brshagerng_3	brshfreq_2	tthbrsh_yes	tthpst_yes	tthpstTyp_chldF	rinse_spitrinse	thtpstamt_pea	NO	NO	NO
2019.1	2019	MCRI	67	5.6	M	MZ	sug_nvr	vartyfd_4	muchfd_4	sugcfr_nvr	cleft_no	abmom_no	ab_no	brsh_yes	brshagerng_1	brshfreq_1	tthbrsh_yes	tthpst_yes	tthpstTyp_chldF	rinse_spitrinse	thtpstamt_pea	NO	NO	NO
2019.2	2019	MCRI	67	5.6	M	MZ	sug_nvr	vartyfd_4	muchfd_4	sugcfr_nvr	cleft_no	abmom_no	ab_yes	brsh_yes	brshagerng_1	brshfreq_1	tthbrsh_yes	tthpst_yes	tthpstTyp_chldF	rinse_spitrinse	thtpstamt_pea	NO	NO	NO
2038.1	2038	MCRI	75	6.3	M	DZ	sug_nvr	vartyfd_3	muchfd_2	sugcfr_nvr	cleft_no	abmom_no	ab_no	brsh_yes	brshagerng_2	brshfreq_1	tthbrsh_yes	tthpst_yes	tthpstTyp_chldF	rinse_spitrinse	thtpstamt_pea	NO	NO	NO
2038.2	2038	MCRI	75	6.3	F	DZ	sug_nvr	vartyfd_3	muchfd_2	sugcfr_nvr	cleft_no	abmom_no	ab_no	brsh_yes	brshagerng_2	brshfreq_1	tthbrsh_yes	tthpst_yes	tthpstTyp_chldF	rinse_spitrinse	thtpstamt_pea	NO	NO	NO
3025.1	3025	MCRI	78	6.5	M	MZ	sug_smt	vartyfd_2	muchfd_3	sugcfr_nvr	cleft_no	abmom_no	ab_no	brsh_yes	brshagerng_3	brshfreq_1	tthbrsh_yes	tthpst_yes	tthpstTyp_adltF	rinse_spitrinse	thtpstamt_pea	NO	NO	NO
3025.2	3025	MCRI	78	6.5	M	MZ	sug_smt	vartyfd_2	muchfd_3	sugcfr_nvr	cleft_no	abmom_no	ab_no	brsh_yes	brshagerng_3	brshfreq_1	tthbrsh_yes	tthpst_yes	tthpstTyp_adltF	rinse_spitrinse	thtpstamt_pea	NO	NO	NO
A-1501-03.A	A-1501-03	CBRG	106	8.8	M	DZ	sug_smt	vartyfd_2	muchfd_1		cleft_no	abmom_dnr	ab_no	brsh_yes	brshagerng_2	brshfreq_1	tthbrsh_yes	tthpst_yes	tthpstTyp_adltF	rinse_spit	thtpstamt_pea	NO	NO	NO
A-1501-03.B	A-1501-03	CBRG	106	8.8	F	DZ	sug_smt	vartyfd_2	muchfd_1		cleft_no	abmom_dnr	ab_no	brsh_yes	brshagerng_2	brshfreq_1	tthbrsh_yes	tthpst_yes	tthpstTyp_adltF	rinse_spit	thtpstamt_pea	NO	NO	NO
A-1501-04.A	A-1501-04	CBRG	79	6.6	M	MZ	sug_nvr	vartyfd_4	muchfd_3		cleft_no	abmom_no	ab_yes	brsh_yes	brshagerng_3	brshfreq_1	tthbrsh_yes	tthpst_yes	tthpstTyp_chldF	rinse_spit	thtpstamt_pea	NO	NO	NO
A-1501-04.B	A-1501-04	CBRG	79	6.6	M	MZ	sug_nvr	vartyfd_4	muchfd_3		cleft_no	abmom_no	ab_yes	brsh_yes	brshagerng_3	brshfreq_1	tthbrsh_yes	tthpst_yes	tthpstTyp_chldF	rinse_spit	thtpstamt_pea	NO	NO	NO
A-1501-31.A	A-1501-31	CBRG	102	8.5	M	MZ	sug_smt							brsh_yes		brshfreq_2		tthpst_yes	tthpstTyp_adlt		thtpstamt_pea	NO	NO	NO
A-1501-31.B	A-1501-31	CBRG	102	8.5	M	MZ	sug_smt							brsh_yes		brshfreq_2		tthpst_yes	tthpstTyp_adlt		thtpstamt_pea	NO	NO	NO
A-1504-94.B	A-1504-94	CBRG	115	9.6	F	MZ	sug_nvr							brsh_yes	brshagerng_5	brshfreq_1		tthpst_yes	tthpstTyp_adltF		thtpstamt_pea	YES	NO	NO
A-1504-97.B	A-1504-97	CBRG	99	8.3	M	MZ	sug_nvr	vartyfd_4	muchfd_3		cleft_no	abmom_no	ab_no	brsh_yes		brshfreq_1	tthbrsh_yes	tthpst_yes	tthpstTyp_chldF	rinse_spit	thtpstamt_pea	YES	NO	NO
A-1505-99.B	A-1505-99	CBRG	107	8.9	F	MZ	sug_nvr	vartyfd_3	muchfd_3		cleft_no	abmom_no	ab_no	brsh_yes	brshagerng_2	brshfreq_1	tthbrsh_yes	tthpst_yes	tthpstTyp_chldF	rinse_spit	thtpstamt_pea	YES	NO	NO
C-1504-93.A	C-1504-93	CBRG	98	8.2	F	MZ	sug_smt							brsh_yes	brshagerng_3	brshfreq_2		tthpst_yes	tthpstTyp_chldF		thtpstamt_pea	NO	NO	NO
C-1504-93.B	C-1504-93	CBRG	98	8.2	F	MZ	sug_smt							brsh_yes	brshagerng_3	brshfreq_2		tthpst_yes	tthpstTyp_chldF		thtpstamt_pea	NO	NO	NO
M-1506-106.B	M-1506-106	CBRG	106	8.8	F	MZ	sug_nvr	vartyfd_3	muchfd_4		cleft_no	abmom_no	ab_no	brsh_yes			tthbrsh_yes	tthpst_yes				NO	NO	NO
M-1506-163.B	M-1506-163	CBRG	115	9.6	M	DZ	sug_nvr	vartyfd_1	muchfd_2		cleft_no	abmom_yes	ab_yes	brsh_yes	brshagerng_2	brshfreq_1	tthbrsh_yes	tthpst_yes	tthpstTyp_chldF	rinse_spitrinse	thtpstamt_smr	NO	NO	NO
M-1507-117.A	M-1507-117	CBRG	125	10.4	F	MZ	sug_nvr	vartyfd_3	muchfd_3		cleft_no	abmom_no	ab_no	brsh_yes		brshfreq_1	tthbrsh_yes	tthpst_yes	tthpstTyp_adltF	rinse_spit	thtpstamt_full	YES	NO	NO
M-1507-118.B	M-1507-118	CBRG	118	9.8	M	DZ	sug_smt	vartyfd_5	muchfd_5		cleft_no	abmom_yes	ab_yes	brsh_yes	brshagerng_4	brshfreq_1	tthbrsh_yes	tthpst_yes	tthpstTyp_chldF	rinse_spitrinse	thtpstamt_pea	YES	NO	NO
M-1507-130.A	M-1507-130	CBRG	93	7.8	M	MZ	sug_nvr	vartyfd_3	muchfd_3		cleft_no	abmom_dnr	ab_no	brsh_yes	brshagerng_2	brshfreq_1	tthbrsh_yes	tthpst_yes	tthpstTyp_chldF	rinse_spitrinse	thtpstamt_pea	NO	NO	NO
M-1507-134.A	M-1507-134	CBRG	129	10.8	F	DZ	sug_nvr				cleft_no	abmom_no	ab_no	brsh_yes	brshagerng_3	brshfreq_2		tthpst_yes	tthpstTyp_chldF		thtpstamt_full	NO	NO	NO
M-1507-138.B	M-1507-138	CBRG	122	10.2	F	DZ								brsh_yes		brshfreq_2		tthpst_yes	tthpstTyp_chldF		thtpstamt_smr	NO	NO	NO
M-1507-143.A	M-1507-143	CBRG	104	8.7	F	MZ	sug_smt	vartyfd_3	muchfd_4		cleft_no	abmom_dnr	ab_no	brsh_yes	brshagerng_4	brshfreq_1	tthbrsh_yes	tthpst_yes	tthpstTyp_chldF	rinse_spitrinse	thtpstamt_pea	NO	NO	NO
M-1507-143.B	M-1507-143	CBRG	104	8.7	F	MZ	sug_smt	vartyfd_3	muchfd_4		cleft_no	abmom_dnr	ab_no	brsh_yes	brshagerng_4	brshfreq_1	tthbrsh_yes	tthpst_yes	tthpstTyp_chldF	rinse_spitrinse	thtpstamt_pea	NO	NO	NO
M-1507-144.A	M-1507-144	CBRG	121	10.1	F	MZ	sug_nvr	vartyfd_4	muchfd_3					brsh_yes		brshfreq_1	tthbrsh_yes	tthpst_yes	tthpstTyp_adltF	rinse_spit	thtpstamt_pea	NO	NO	NO
M-1507-147.A	M-1507-147	CBRG	110	9.2	F	DZ		vartyfd_4	muchfd_4		cleft_no	abmom_dnr	ab_no	brsh_yes	brshagerng_4	brshfreq_2	tthbrsh_yes	tthpst_yes	tthpstTyp_chldF	rinse_spitrinse	thtpstamt_full	YES	NO	NO
M-1507-156.A	M-1507-156	CBRG	106	8.8	F	MZ	sug_nvr	vartyfd_3	muchfd_3		cleft_no	abmom_dnr	ab_no	brsh_yes	brshagerng_4	brshfreq_1	tthbrsh_yes	tthpst_yes	tthpstTyp_chldF	rinse_spit	thtpstamt_pea	NO	NO	NO
M-1507-156.B	M-1507-156	CBRG	106	8.8	F	MZ	sug_nvr	vartyfd_3	muchfd_3		cleft_no	abmom_dnr	ab_no	brsh_yes	brshagerng_4	brshfreq_1	tthbrsh_yes	tthpst_yes	tthpstTyp_chldF	rinse_spit	thtpstamt_pea	NO	NO	NO
S-1409-53.A	S-1409-53	CBRG	98	8.2	M	DZ	sug_alw	vartyfd_1	muchfd_5		cleft_no	abmom_yes	ab_dnr	brsh_yes	brshagerng_3	brshfreq_2	tthbrsh_yes	tthpst_yes	tthpstTyp_chldF	rinse_spitrinse	thtpstamt_full	NO	NO	NO
S-1410-81.B	S-1410-81	CBRG	83	6.9	F	MZ	sug_nvr	vartyfd_3	muchfd_3		cleft_no	abmom_no	ab_no	brsh_yes		brshfreq_1	tthbrsh_yes	tthpst_yes	tthpstTyp_chldF	rinse_spit	thtpstamt_pea	NO	NO	NO
S-1504-90.A	S-1504-90	CBRG	109	9.1	M	MZ	sug_nvr	vartyfd_4	muchfd_3		cleft_no	abmom_no	ab_no	brsh_yes	brshagerng_3	brshfreq_1	tthbrsh_yes	tthpst_yes	tthpstTyp_adltF	rinse_spit	thtpstamt_full	NO	NO	NO
1082.2	1082	MCRI	72	6	F	MZ	sug_nvr	vartyfd_3	muchfd_3	sugcfr_nvr	cleft_no	abmom_yes	ab_yes	brsh_yes	brshagerng_2	brshfreq_1	tthbrsh_yes	tthpst_yes	tthpstTyp_chldF	rinse_spit	thtpstamt_full	NO	YES	NO
1086.2	1086	MCRI	80	6.7	M	DZ	sug_nvr	vartyfd_2	muchfd_3	sugcfr_smt	cleft_no	abmom_no	ab_no	brsh_yes	brshagerng_4	brshfreq_1	tthbrsh_yes	tthpst_yes	tthpstTyp_chldF	rinse_spitrinse	thtpstamt_pea	YES	YES	NO
1089.1	1089	MCRI	76	6.3	M	DZ	sug_nvr	vartyfd_3	muchfd_3	sugcfr_nvr	cleft_no	abmom_no	ab_no	brsh_yes	brshagerng_5	brshfreq_1	tthbrsh_yes	tthpst_yes	tthpstTyp_chldF	rinse_spitrinse	thtpstamt_pea	NO	YES	NO
1089.2	1089	MCRI	76	6.3	M	DZ	sug_nvr	vartyfd_3	muchfd_3	sugcfr_nvr	cleft_no	abmom_no	ab_no	brsh_yes	brshagerng_4	brshfreq_1	tthbrsh_yes	tthpst_yes	tthpstTyp_chldF	rinse_spitrinse	thtpstamt_pea	NO	YES	NO
2017.1	2017	MCRI	78	6.5	M	DZ	sug_smt	vartyfd_4	muchfd_4	sugcfr_nvr	cleft_no	abmom_yes	ab_dnr	brsh_yes	brshagerng_3	brshfreq_3	tthbrsh_yes	tthpst_yes	tthpstTyp_chldF	rinse_spitrinse	thtpstamt_full	NO	YES	NO
2017.2	2017	MCRI	78	6.5	F	DZ	sug_smt	vartyfd_4	muchfd_4	sugcfr_nvr	cleft_no	abmom_yes	ab_dnr	brsh_yes	brshagerng_3	brshfreq_3	tthbrsh_yes	tthpst_yes	tthpstTyp_chldF	rinse_spitrinse	thtpstamt_full	NO	YES	NO
3006.1	3006	MCRI	80	6.7	M	DZ																NO	YES	NO
3042.2	3042	MCRI	78	6.5	F	MZ	sug_smt	vartyfd_3	muchfd_2	sugcfr_smt	cleft_no	abmom_dnr	ab_no	brsh_yes	brshagerng_2	brshfreq_2	tthbrsh_yes	tthpst_yes	tthpstTyp_chldF	rinse_spitrinse	thtpstamt_smr	NO	YES	NO
A-1504-37.A	A-1504-37	CBRG	98	8.2	F	DZ	sug_nvr				cleft_no	abmom_dnr	ab_no	brsh_yes	brshagerng_2	brshfreq_1	tthbrsh_yes	tthpst_yes	tthpstTyp_adltF	rinse_spitrinse	thtpstamt_full	YES	YES	NO
A-1504-37.B	A-1504-37	CBRG	98	8.2	F	DZ	sug_nvr				cleft_no	abmom_dnr	ab_no	brsh_yes	brshagerng_2	brshfreq_1	tthbrsh_yes	tthpst_yes	tthpstTyp_adltF	rinse_spit	thtpstamt_full	YES	YES	NO
A-1504-94.A	A-1504-94	CBRG	115	9.6	F	MZ	sug_nvr							brsh_yes	brshagerng_5	brshfreq_1		tthpst_yes	tthpstTyp_adltF		thtpstamt_pea	YES	YES	NO
A-1504-96.B	A-1504-96	CBRG	66	5.5	F	MZ	sug_nvr	vartyfd_3	muchfd_3		cleft_no	abmom_yes	ab_no	brsh_yes	brshagerng_4	brshfreq_1	tthbrsh_yes	tthpst_yes	tthpstTyp_chldF	rinse_spit	thtpstamt_full	NO	YES	NO
A-1504-97.A	A-1504-97	CBRG	99	8.3	M	MZ	sug_nvr	vartyfd_4	muchfd_3		cleft_no	abmom_no	ab_no	brsh_yes		brshfreq_1	tthbrsh_yes	tthpst_yes	tthpstTyp_chldF	rinse_spit	thtpstamt_pea	YES	YES	NO
M-1506-163.A	M-1506-163	CBRG	115	9.6	F	DZ	sug_nvr	vartyfd_1	muchfd_2		cleft_no	abmom_yes	ab_yes	brsh_yes	brshagerng_2	brshfreq_1	tthbrsh_yes	tthpst_yes	tthpstTyp_chldF	rinse_spitrinse	thtpstamt_smr	NO	YES	NO
M-1507-117.B	M-1507-117	CBRG	125	10.4	F	MZ	sug_nvr	vartyfd_3	muchfd_3		cleft_no	abmom_no	ab_no	brsh_yes		brshfreq_1	tthbrsh_yes	tthpst_yes	tthpstTyp_adltF	rinse_spit	thtpstamt_full	NO	YES	NO
M-1507-130.B	M-1507-130	CBRG	93	7.8	M	MZ	sug_nvr	vartyfd_3	muchfd_3		cleft_no	abmom_dnr	ab_no	brsh_yes	brshagerng_2	brshfreq_1	tthbrsh_yes	tthpst_yes	tthpstTyp_chldF	rinse_spitrinse	thtpstamt_pea	YES	YES	NO
M-1507-133.A	M-1507-133	CBRG	100	8.3	F	MZ	sug_nvr	vartyfd_4	muchfd_4		cleft_no	abmom_no	ab_no	brsh_yes	brshagerng_2	brshfreq_1	tthbrsh_yes	tthpst_yes		rinse_spitrinse	thtpstamt_pea	NO	YES	NO
M-1507-144.B	M-1507-144	CBRG	121	10.1	F	MZ	sug_nvr	vartyfd_4	muchfd_3					brsh_yes		brshfreq_1	tthbrsh_yes	tthpst_yes	tthpstTyp_adltF	rinse_spit	thtpstamt_pea	NO	YES	NO
S-1410-79.A	S-1410-79	CBRG	100	8.3	M	MZ	sug_nvr	vartyfd_1	muchfd_2		cleft_no	abmom_yes	ab_yes	brsh_yes		brshfreq_2	tthbrsh_yes	tthpst_yes	tthpstTyp_adltF	rinse_spitrinse	thtpstamt_full	NO	YES	NO
S-1410-79.B	S-1410-79	CBRG	100	8.3	M	MZ	sug_nvr	vartyfd_1	muchfd_2		cleft_no	abmom_yes	ab_yes	brsh_yes		brshfreq_2	tthbrsh_yes	tthpst_yes	tthpstTyp_adltF	rinse_spitrinse	thtpstamt_full	NO	YES	NO
S-1410-81.A	S-1410-81	CBRG	83	6.9	F	MZ	sug_nvr	vartyfd_3	muchfd_3		cleft_no	abmom_no	ab_no	brsh_yes		brshfreq_1	tthbrsh_yes	tthpst_yes	tthpstTyp_chldF	rinse_spit	thtpstamt_pea	NO	YES	NO
S-1504-86.B	S-1504-86	CBRG	108	9	F	MZ	sug_nvr	vartyfd_2	muchfd_3		cleft_no	abmom_no	ab_no	brsh_yes		brshfreq_1	tthbrsh_yes	tthpst_yes	tthpstTyp_adltF	rinse_spitrinse	thtpstamt_pea	NO	YES	NO
S-1504-90.B	S-1504-90	CBRG	109	9.1	M	MZ	sug_nvr	vartyfd_4	muchfd_3		cleft_no	abmom_no	ab_no	brsh_yes	brshagerng_3	brshfreq_1	tthbrsh_yes	tthpst_yes	tthpstTyp_adltF	rinse_spit	thtpstamt_full	NO	YES	NO
1054.1	1054	MCRI	78	6.5	F	MZ	sug_alw	vartyfd_3	muchfd_3	sugcfr_nvr	cleft_no	abmom_no	ab_no	brsh_yes	brshagerng_6	brshfreq_1	tthbrsh_yes	tthpst_yes	tthpstTyp_adltF	rinse_spit		YES	YES	YES
1054.2	1054	MCRI	78	6.5	F	MZ	sug_alw	vartyfd_3	muchfd_3	sugcfr_nvr	cleft_no	abmom_no	ab_no	brsh_yes	brshagerng_6	brshfreq_1	tthbrsh_yes	tthpst_yes	tthpstTyp_adltF	rinse_spit		YES	YES	YES
1057.1	1057	MCRI	76	6.3	M	DZ	sug_nvr	vartyfd_4	muchfd_4	sugcfr_nvr	cleft_no	abmom_no	ab_no	brsh_yes	brshagerng_2	brshfreq_2	tthbrsh_yes	tthpst_yes	tthpstTyp_chldF	rinse_spitrinse		NO	YES	YES
1059.2	1059	MCRI	66	5.5	M	DZ	sug_smt	vartyfd_3	muchfd_2	sugcfr_nvr	cleft_no	abmom_no	ab_no	brsh_yes	brshagerng_4	brshfreq_1	tthbrsh_yes	tthpst_yes	tthpstTyp_chldF	rinse_spitrinse		NO	YES	YES
1082.1	1082	MCRI	72	6	F	MZ	sug_nvr	vartyfd_3	muchfd_3	sugcfr_nvr	cleft_no	abmom_yes	ab_yes	brsh_yes	brshagerng_2	brshfreq_1	tthbrsh_yes	tthpst_yes	tthpstTyp_chldF	rinse_spit	thtpstamt_full	NO	YES	YES
1086.1	1086	MCRI	80	6.7	F	DZ	sug_nvr	vartyfd_2	muchfd_3	sugcfr_smt	cleft_no	abmom_no	ab_no	brsh_yes	brshagerng_4	brshfreq_1	tthbrsh_yes	tthpst_yes	tthpstTyp_chldF	rinse_spitrinse	thtpstamt_pea	YES	YES	YES
2018.1	2018	MCRI	84	7	M	DZ	sug_nvr	vartyfd_5	muchfd_3	sugcfr_nvr	cleft_no	abmom_yes	ab_no	brsh_yes	brshagerng_4	brshfreq_1	tthbrsh_yes	tthpst_yes	tthpstTyp_chldF	rinse_spitrinse	thtpstamt_pea	NO	YES	YES
2028.1	2028	MCRI	78	6.5	F	DZ	sug_nvr	vartyfd_4	muchfd_3	sugcfr_nvr	cleft_no	abmom_dnr	ab_no	brsh_yes	brshagerng_2	brshfreq_1	tthbrsh_yes	tthpst_yes	tthpstTyp_chldF	rinse_spitrinse	thtpstamt_smr	NO	YES	YES
2028.2	2028	MCRI	78	6.5	F	DZ	sug_nvr	vartyfd_4	muchfd_3	sugcfr_nvr	cleft_no	abmom_dnr	ab_no	brsh_yes	brshagerng_2	brshfreq_1	tthbrsh_yes	tthpst_yes	tthpstTyp_chldF	rinse_spitrinse	thtpstamt_smr	NO	YES	YES
3006.2	3006	MCRI	80	6.7	M	DZ																YES	YES	YES
3042.1	3042	MCRI	78	6.5	F	MZ	sug_smt	vartyfd_3	muchfd_2	sugcfr_smt	cleft_no	abmom_dnr	ab_no	brsh_yes	brshagerng_2	brshfreq_2	tthbrsh_yes	tthpst_yes	tthpstTyp_adltF	rinse_spitrinse	thtpstamt_smr	NO	YES	YES
A-1504-96.A	A-1504-96	CBRG	66	5.5	F	MZ	sug_nvr	vartyfd_3	muchfd_3		cleft_no	abmom_yes	ab_no	brsh_yes	brshagerng_4	brshfreq_1	tthbrsh_yes	tthpst_yes	tthpstTyp_chldF	rinse_spit	thtpstamt_full	NO	YES	YES
A-1505-99.A	A-1505-99	CBRG	107	8.9	F	MZ	sug_nvr	vartyfd_3	muchfd_3		cleft_no	abmom_no	ab_no	brsh_yes	brshagerng_2	brshfreq_1	tthbrsh_yes	tthpst_yes	tthpstTyp_chldF	rinse_spit	thtpstamt_pea	NO	YES	YES
M-1506-106.A	M-1506-106	CBRG	106	8.8	F	MZ	sug_nvr	vartyfd_3	muchfd_4		cleft_no	abmom_no	ab_no	brsh_yes			tthbrsh_yes	tthpst_yes				YES	YES	YES
M-1507-118.A	M-1507-118	CBRG	118	9.8	M	DZ	sug_smt	vartyfd_5	muchfd_5		cleft_no	abmom_yes	ab_yes	brsh_yes	brshagerng_4	brshfreq_1	tthbrsh_yes	tthpst_yes	tthpstTyp_chldF	rinse_spitrinse	thtpstamt_pea	YES	YES	YES
M-1507-119.A	M-1507-119	CBRG	115	9.6	F	MZ	sug_smt	vartyfd_3	muchfd_3		cleft_no	abmom_no	ab_no	brsh_yes	brshagerng_2	brshfreq_2	tthbrsh_yes	tthpst_yes	tthpstTyp_adltF	rinse_spitrinse	thtpstamt_full	YES	YES	YES
M-1507-119.B	M-1507-119	CBRG	115	9.6	F	MZ	sug_smt	vartyfd_3	muchfd_3		cleft_no	abmom_no	ab_no	brsh_yes	brshagerng_2	brshfreq_2	tthbrsh_yes	tthpst_yes	tthpstTyp_adltF	rinse_spitrinse	thtpstamt_full	YES	YES	YES
M-1507-133.B	M-1507-133	CBRG	100	8.3	F	MZ	sug_nvr	vartyfd_4	muchfd_4		cleft_no	abmom_no	ab_no	brsh_yes	brshagerng_2	brshfreq_1	tthbrsh_yes	tthpst_yes		rinse_spitrinse	thtpstamt_pea	NO	YES	YES
M-1507-134.B	M-1507-134	CBRG	129	10.8	F	DZ	sug_nvr				cleft_no	abmom_no	ab_no	brsh_yes	brshagerng_3	brshfreq_2		tthpst_yes	tthpstTyp_chldF		thtpstamt_full	NO	YES	YES
M-1507-138.A	M-1507-138	CBRG	122	10.2	M	DZ								brsh_yes		brshfreq_2		tthpst_yes	tthpstTyp_chldF		thtpstamt_smr	YES	YES	YES
M-1507-147.B	M-1507-147	CBRG	110	9.2	M	DZ		vartyfd_4	muchfd_4		cleft_no	abmom_dnr	ab_no	brsh_yes	brshagerng_4	brshfreq_2	tthbrsh_yes	tthpst_yes	tthpstTyp_chldF	rinse_spitrinse	thtpstamt_full	YES	YES	YES
S-1409-53.B	S-1409-53	CBRG	98	8.2	M	DZ	sug_alw	vartyfd_1	muchfd_5		cleft_no	abmom_yes	ab_dnr	brsh_yes	brshagerng_3	brshfreq_2	tthbrsh_yes	tthpst_yes	tthpstTyp_chldF	rinse_spitrinse	thtpstamt_full	NO	YES	YES
S-1409-57.A	S-1409-57	CBRG	115	9.6	M	MZ	sug_nvr	vartyfd_3	muchfd_2		cleft_no	abmom_no	ab_no	brsh_yes	brshagerng_3	brshfreq_1	tthbrsh_yes	tthpst_yes	tthpstTyp_adltF	rinse_spit	thtpstamt_full	NO	YES	YES
S-1409-57.B	S-1409-57	CBRG	115	9.6	M	MZ	sug_nvr	vartyfd_3	muchfd_2		cleft_no	abmom_no	ab_no	brsh_yes	brshagerng_3	brshfreq_1	tthbrsh_yes	tthpst_yes	tthpstTyp_adltF	rinse_spit	thtpstamt_full	NO	YES	YES
S-1410-75.A	S-1410-75	CBRG	93	7.8	M	DZ	sug_nvr	vartyfd_3	muchfd_3		cleft_no	abmom_no	ab_no	brsh_yes		brshfreq_1	tthbrsh_yes	tthpst_no	tthpstTyp_chldF	rinse_spitrinse	thtpstamt_pea	NO	YES	YES
S-1410-75.B	S-1410-75	CBRG	93	7.8	F	DZ	sug_nvr	vartyfd_3	muchfd_3		cleft_no	abmom_no	ab_no	brsh_yes		brshfreq_2	tthbrsh_yes	tthpst_no	tthpstTyp_chldF	rinse_spitrinse	thtpstamt_pea	YES	YES	YES
S-1504-86.A	S-1504-86	CBRG	108	9	F	MZ	sug_nvr	vartyfd_2	muchfd_3		cleft_no	abmom_no	ab_no	brsh_yes		brshfreq_1	tthbrsh_yes	tthpst_yes	tthpstTyp_adltF	rinse_spitrinse	thtpstamt_pea	NO	YES	YES
