# Supplementary material for: Supragingival Plaque Microbiome Ecology and Functional Potential in the Context of Health and Disease
Source: mBio. 2018 Nov 27;9(6):e01631-18. doi: 10.1128/mBio.01631-18 (PMC6282201; doi:10.1128/mBio.01631-18)
Supplement: TABLE S2 [file mbo006184184st2.txt]

	Dataset	Healthy_v_Diseased			Enamel_v_Dentin		
		log2FC		Mannwhitney	log2FC		Mannwhitney
		Mean	SEM	p-value	Mean	SEM	p-value
Identifier							
bin_1	De-novo_Assembled	0.044496567	0.047089951	0.411675825	0.455020103	0.082331608	0.235696674
bin_2	De-novo_Assembled	0.284211741	0.081261052	0.408400955	1.01344379	0.15200017	0.133603261
bin_3	De-novo_Assembled	-0.70377111	0.059705194	0.054271808	-0.257227175	0.090078299	0.299596475
bin_4	De-novo_Assembled	-0.482802504	0.071413434	0.082911708	-1.624716179	0.099163293	0.003213775
bin_5	De-novo_Assembled	-1.196239804	0.085133322	0.011094456	-1.240118821	0.146075168	0.049008384
bin_6	De-novo_Assembled	-0.395074556	0.055685363	0.064188459	0.114333697	0.093967404	0.320190655
bin_7	De-novo_Assembled	-0.566411642	0.051746043	0.012657086	-0.055290873	0.087612813	0.422832544
bin_8	De-novo_Assembled	-0.453787948	0.064557142	0.116631159	0.204972033	0.114612771	0.341354224
bin_9	De-novo_Assembled	-0.223472331	0.037731986	0.37924042	-0.356979032	0.056397667	0.180130933
bin_10	De-novo_Assembled	0.062291351	0.097547746	0.401870588	0.128582646	0.1646632	0.37035659
bin_11	De-novo_Assembled	-0.798020563	0.041695931	0.000875463	-0.231536029	0.071116223	0.260322044
bin_12	De-novo_Assembled	-0.408870384	0.037699111	0.062099941	0.1088702	0.067810501	0.438126113
bin_13	De-novo_Assembled	0.755901077	0.030524586	0.000263661	0.260975305	0.047661729	0.155723031
bin_14	De-novo_Assembled	-0.475556265	0.05602429	0.05520537	0.148584398	0.093861675	0.400115521
bin_15	De-novo_Assembled	-0.748275472	0.090292048	0.018158238	-0.243454437	0.150868251	0.286209698
bin_16	De-novo_Assembled	-0.307007984	0.087145067	0.332203601	-0.324024365	0.164812603	0.348525352
bin_17	De-novo_Assembled	0.522081472	0.029486461	0.00254736	-0.151495914	0.052989335	0.260322044
bin_18	De-novo_Assembled	-0.159590577	0.035124797	0.418243836	-0.262771216	0.061705003	0.279624567
bin_19	De-novo_Assembled	-0.223792357	0.029998458	0.175964808	-0.167056075	0.052734559	0.3851515
bin_20	De-novo_Assembled	0.382192586	0.046133669	0.079119138	0.090323573	0.089287181	0.377731623
bin_21	De-novo_Assembled	-0.374619812	0.042871527	0.079119138	0.048056536	0.075943587	0.468969329
bin_22	De-novo_Assembled	-0.264229476	0.045991524	0.27911633	0.151341503	0.090952299	0.476716713
bin_23	De-novo_Assembled	-0.564071606	0.055580107	0.082911708	-0.319088247	0.103200413	0.422832544
bin_24	De-novo_Assembled	-0.265045759	0.039385818	0.21545224	-0.359585045	0.074069145	0.26667918
bin_25	De-novo_Assembled	-0.081796016	0.031232414	0.454728245	-0.478268536	0.056393083	0.03666254
bin_26	De-novo_Assembled	0.438985494	0.062813089	0.135811385	-1.462924474	0.107637453	0.003029247
bin_27	De-novo_Assembled	-0.374426858	0.071055097	0.205726066	-0.182754965	0.118231118	0.299596475
bin_28	De-novo_Assembled	-0.022640636	0.051236952	0.350751484	0.060345985	0.102016703	0.327184684
bin_29	De-novo_Assembled	-0.536410102	0.061852618	0.105473564	-0.275775241	0.113125788	0.3851515
bin_30	De-novo_Assembled	-0.891896217	0.058587385	0.006553096	-0.419110679	0.098258311	0.223883117
bin_31	De-novo_Assembled	-0.34052756	0.032807665	0.062099941	-0.397337216	0.057721105	0.089619559
bin_32	De-novo_Assembled	0.613276744	0.026807034	0.000900899	0.386999421	0.044878824	0.053088809
bin_33	De-novo_Assembled	-1.127308692	0.072148499	0.006102818	0.088470168	0.130248422	0.407654416
bin_34	De-novo_Assembled	0.004609437	0.044998454	0.471458498	0.53682489	0.070377862	0.064470827
Streptococcus anginosus	Streptococcus_MIDAS(Species)	-1.424866267	0.135821099	0.201912496	-0.048167777	0.205016924	0.352610324
Streptococcus australis	Streptococcus_MIDAS(Species)	3.716171974	0.202366581	0.002646944	-1.438304475	0.397302779	0.404603967
Streptococcus constellatus	Streptococcus_MIDAS(Species)	1.297143028	0.160120538	0.03704013	0.710210979	0.332781152	0.333743294
Streptococcus cristatus	Streptococcus_MIDAS(Species)	-0.675231633	0.204538706	0.219066308	3.144258326	0.355872309	0.047854216
Streptococcus gordonii	Streptococcus_MIDAS(Species)	1.830449289	0.229607762	0.454264755	-0.079636986	0.360646819	0.403504986
Streptococcus infantis	Streptococcus_MIDAS(Species)	1.179147691	0.170583461	0.304787185	1.266431944	0.265538555	0.320046045
Streptococcus intermedius	Streptococcus_MIDAS(Species)	2.857780179	0.220913957	0.030896747	0.773645665	0.377730973	0.129641115
Streptococcus mitis	Streptococcus_MIDAS(Species)	-0.298502158	0.031937007	0.188206481	-0.421606459	0.065575503	0.064470827
Streptococcus mutans	Streptococcus_MIDAS(Species)	1.42167698	0.193781526	0.073992193	1.400077048	0.374453321	0.164921584
Streptococcus oligofermentans	Streptococcus_MIDAS(Species)	0.373312391	0.222023463	0.205927014	0.751977297	0.365394292	0.215559964
Streptococcus oralis	Streptococcus_MIDAS(Species)	0.119845258	0.030424527	0.211772007	0.287846651	0.058511105	0.151116261
Streptococcus parasanguinis	Streptococcus_MIDAS(Species)	3.84568001	0.209367809	0.007565893	2.840215211	0.372869952	0.04950235
Streptococcus peroris	Streptococcus_MIDAS(Species)	-0.533260077	0.131085565	0.454360096	-1.781366469	0.230100006	0.146446521
Streptococcus pneumoniae	Streptococcus_MIDAS(Species)	2.326260028	0.152768195	0.293346034	-0.064377918	0.147132645	0.059709238
Streptococcus pseudopneumoniae	Streptococcus_MIDAS(Species)	2.14219602	0.223754248	0.316582092	-0.550045927	0.367619815	0.283580266
Streptococcus salivarius	Streptococcus_MIDAS(Species)	3.063223932	0.208997883	0.010424908	-0.040997025	0.400473487	0.458569931
Streptococcus sanguinis	Streptococcus_MIDAS(Species)	0.068114897	0.025831618	0.423184622	0.00198827	0.048407367	0.445809188
Streptococcus sinensis	Streptococcus_MIDAS(Species)	0.392324685	0.186148207	0.334859711	0.036825894	0.332657001	0.495096198
Streptococcus sobrinus	Streptococcus_MIDAS(Species)	0.006568155	0.086884844	0.110545356	0.90759292	0.198278394	0.098551645
Streptococcus sp	Streptococcus_MIDAS(Species)	-0.115528123	0.017116064	0.136730723	0.133555141	0.027594863	0.151116261
Streptococcus thermophilus	Streptococcus_MIDAS(Species)	-0.281490161	0.089744129	0.241903471	-0.048167777	0.171605818	0.335211347
Streptococcus tigurinus	Streptococcus_MIDAS(Species)	-0.155144685	0.191199617	0.167405398	0.077109394	0.32804208	0.418706175
Streptococcus vestibularis	Streptococcus_MIDAS(Species)	1.410007617	0.143555189	0.026955495	-1.906211762	0.304461836	0.182603893
