# Supplementary material for: Supragingival Plaque Microbiome Ecology and Functional Potential in the Context of Health and Disease
Source: mBio. 2018 Nov 27;9(6):e01631-18. doi: 10.1128/mBio.01631-18 (PMC6282201; doi:10.1128/mBio.01631-18)
Supplement: TABLE S3 [file mbo006184184st3.txt]

Identifier	Dataset	df	llk	AIC	BIC	A|_|Estimate	A|_|ci(2.5)	A|_|ci(97.5)	C|_|Estimate	C|_|ci(2.5)	C|_|ci(97.5)	E|_|Estimate	E|_|ci(2.5)	E|_|ci(97.5)
bin_1	De-novo_Assembled	7	-109.8188	233.6376	246.1269	0.72288	0.55408	0.89169	0	0	0	0.27712	0.10831	0.44592
bin_2	De-novo_Assembled	7	-109.2089	232.4177	244.9071	0.52721	-0.03114	1.08555	0.28455	-0.24556	0.81466	0.18824	0.0608	0.31568
bin_3	De-novo_Assembled	7	-114.585	243.17	255.6593	0.63739	0.37822	0.89657	0	0	0	0.36261	0.10343	0.62178
bin_4	De-novo_Assembled	7	-112.5168	239.0337	251.523	0.22208	-0.60878	1.05294	0.31498	-0.38553	1.01549	0.46293	0.18297	0.74289
bin_5	De-novo_Assembled	7	-114.7492	243.4984	255.9877	0.64422	0.42399	0.86444	0	0	0	0.35578	0.13556	0.57601
bin_6	De-novo_Assembled	7	-114.6501	243.3002	255.7895	0.21324	-0.7087	1.13518	0.26944	-0.47201	1.0109	0.51732	0.1874	0.84723
bin_7	De-novo_Assembled	7	-110.298	234.5959	247.0852	0.68857	0.48762	0.88952	0	0	0	0.31143	0.11048	0.51238
bin_8	De-novo_Assembled	7	-111.1277	236.2553	248.7447	0.6728	0.46299	0.88261	0	0	0	0.3272	0.11739	0.53701
bin_9	De-novo_Assembled	7	-115.5083	245.0165	257.5059	0.55187	-0.13744	1.24118	0.14287	-0.46484	0.75058	0.30526	0.09699	0.51352
bin_10	De-novo_Assembled	7	-109.3583	232.7165	245.2058	0.7714	0.61285	0.92994	0	0	0	0.2286	0.07006	0.38715
bin_11	De-novo_Assembled	7	-116.0107	246.0213	258.5106	0.43743	-0.48648	1.36134	0.06552	-0.70165	0.83269	0.49705	0.18475	0.80936
bin_12	De-novo_Assembled	7	-122.159	258.318	270.8073	0.17702	-0.1936	0.54764	0	0	0	0.82298	0.45236	1.1936
bin_13	De-novo_Assembled	7	-103.9248	221.8496	234.3389	0.2301	-0.46024	0.92044	0.44126	-0.19552	1.07803	0.32865	0.13496	0.52233
bin_14	De-novo_Assembled	7	-103.5122	221.0243	233.5136	0.34153	-0.45539	1.13845	0.28628	-0.44268	1.01524	0.37219	0.15653	0.58784
bin_15	De-novo_Assembled	7	-122.2798	258.5596	271.049	0	0	0	0.20796	-0.08255	0.49847	0.79204	0.50153	1.08255
bin_16	De-novo_Assembled	7	-123.1935	260.3869	272.8763	0	0	0	0.17557	-0.11894	0.47008	0.82443	0.52992	1.11894
bin_17	De-novo_Assembled	7	-118.2184	250.4368	262.9261	0.37126	0.06078	0.68174	0	0	0	0.62874	0.31826	0.93922
bin_18	De-novo_Assembled	7	-121.3226	256.6451	269.1345	0.12324	-0.96407	1.21054	0.19897	-0.60247	1.00041	0.6778	0.24845	1.10715
bin_19	De-novo_Assembled	7	-120.7789	255.5578	268.0471	0.1973	-0.95823	1.35283	0.02227	-0.83221	0.87676	0.78043	0.32245	1.23842
bin_20	De-novo_Assembled	7	-123.5314	261.0629	273.5522	0	0	0	0.00123	-0.30307	0.30552	0.99877	0.69448	1.30307
bin_21	De-novo_Assembled	7	-108.7864	231.5727	244.062	0.69892	0.50046	0.89738	0	0	0	0.30108	0.10262	0.49954
bin_22	De-novo_Assembled	7	-111.314	236.6281	249.1174	0.48924	0.21558	0.7629	0	0	0	0.51076	0.2371	0.78442
bin_23	De-novo_Assembled	7	-112.8363	239.6726	252.1619	0.60264	0.30872	0.89657	0	0	0	0.39736	0.10343	0.69128
bin_24	De-novo_Assembled	7	-117.066	248.1321	260.6214	0.66539	0.44454	0.88624	0	0	0	0.33461	0.11376	0.55546
bin_25	De-novo_Assembled	7	-114.553	243.106	255.5954	0.6901	0.48772	0.89248	0	0	0	0.3099	0.10752	0.51228
bin_26	De-novo_Assembled	7	-119.0122	252.0245	264.5138	0.4859	0.19389	0.7779	0	0	0	0.5141	0.2221	0.80611
bin_27	De-novo_Assembled	7	-115.3887	244.7773	257.2666	0.48539	0.18525	0.78553	0	0	0	0.51461	0.21447	0.81475
bin_28	De-novo_Assembled	7	-117.9825	249.9649	262.4542	0.58443	0.31342	0.85543	0	0	0	0.41557	0.14457	0.68658
bin_29	De-novo_Assembled	7	-114.5068	243.0137	255.503	0.5945	0.33772	0.85127	0	0	0	0.4055	0.14873	0.66228
bin_30	De-novo_Assembled	7	-111.0881	236.1763	248.6656	0.70867	0.51641	0.90093	0	0	0	0.29133	0.09907	0.48359
bin_31	De-novo_Assembled	7	-118.496	250.992	263.4813	0.60062	0.34018	0.86105	0	0	0	0.39938	0.13895	0.65982
bin_32	De-novo_Assembled	7	-104.5488	223.0975	235.5868	0.09391	-0.54922	0.73704	0.59629	0.01558	1.177	0.3098	0.12238	0.49721
bin_33	De-novo_Assembled	7	-114.8941	243.7882	256.2776	0.53162	0.22726	0.83598	0	0	0	0.46838	0.16402	0.77274
bin_34	De-novo_Assembled	7	-114.786	243.5721	256.0614	0.1678	-1.1957	1.5313	0.06556	-1.17307	1.30419	0.76664	0.43954	1.09373
Streptococcus_australis_62469	Streptococcus_MIDAS(Strains)	7	-123.83	261.6601	274.1494	0.14499	-1.10433	1.39431	0.045	-0.8289	0.9189	0.81001	0.27404	1.34597
Streptococcus_constellatus_57767	Streptococcus_MIDAS(Strains)	7	-120.3209	254.6418	267.1311	0	0	0	0.00893	-0.3141	0.33197	0.99107	0.66803	1.3141
Streptococcus_cristatus_62470	Streptococcus_MIDAS(Strains)	7	-119.2877	252.5754	265.0648	0	0	0	0.01336	-0.28856	0.31528	0.98664	0.68472	1.28856
Streptococcus_gordonii_61575	Streptococcus_MIDAS(Strains)	7	-115.2407	244.4814	256.9707	0.44996	0.16735	0.73257	0	0	0	0.55004	0.26743	0.83265
Streptococcus_infantis_58320	Streptococcus_MIDAS(Strains)	7	-120.713	255.4259	267.9153	0	0	0	0.12161	-0.18305	0.42626	0.87839	0.57374	1.18305
Streptococcus_infantis_58384	Streptococcus_MIDAS(Strains)	7	-120.4878	254.9755	267.4648	0	0	0	0.05786	-0.2608	0.37652	0.94214	0.62348	1.2608
Streptococcus_infantis_62384	Streptococcus_MIDAS(Strains)	7	-120.3603	254.7206	267.2099	0	0	0	0	0	0	1	1	1
Streptococcus_infantis_62471	Streptococcus_MIDAS(Strains)	7	-123.4818	260.9636	273.453	0	0	0	0.00769	-0.28889	0.30427	0.99231	0.69573	1.28889
Streptococcus_infantis_62693	Streptococcus_MIDAS(Strains)	7	-122.7916	259.5831	272.0725	0	0	0	0.02135	-0.28406	0.32676	0.97865	0.67324	1.28406
Streptococcus_intermedius_57028	Streptococcus_MIDAS(Strains)	7	-118.7834	251.5667	264.0561	0.52982	0.24002	0.81961	0	0	0	0.47018	0.18039	0.75998
Streptococcus_mitis_58288	Streptococcus_MIDAS(Strains)	7	-119.807	253.614	266.1033	0.0277	-0.32613	0.38153	0	0	0	0.9723	0.61847	1.32613
Streptococcus_mitis_58304	Streptococcus_MIDAS(Strains)	7	-120.8538	255.7075	268.1969	0	0	0	0	0	0	1	1	1
Streptococcus_mitis_58330	Streptococcus_MIDAS(Strains)	7	-121.1965	256.393	268.8823	0	0	0	0.03064	-0.26444	0.32571	0.96936	0.67429	1.26444
Streptococcus_mitis_58331	Streptococcus_MIDAS(Strains)	7	-118.8755	251.7511	264.2404	0	0	0	0	0	0	1	1	1
Streptococcus_mitis_58382	Streptococcus_MIDAS(Strains)	7	-119.8621	253.7243	266.2136	0	0	0	0	0	0	1	1	1
Streptococcus_mitis_58556	Streptococcus_MIDAS(Strains)	7	-122.0938	258.1875	270.6769	0	0	0	0.09072	-0.20327	0.38471	0.90928	0.61529	1.20327
Streptococcus_mitis_58557	Streptococcus_MIDAS(Strains)	7	-118.5989	251.1978	263.6872	0.27379	-0.09364	0.64122	0	-0.00002	0.00002	0.72621	0.35878	1.09364
Streptococcus_mitis_58558	Streptococcus_MIDAS(Strains)	7	-115.3183	244.6366	257.1259	0	0	0	0.27648	-0.00079	0.55376	0.72352	0.44624	1.00079
Streptococcus_mitis_59293	Streptococcus_MIDAS(Strains)	7	-122.8047	259.6095	272.0988	0	0	0	0	0	0	1	1	1
Streptococcus_mitis_59739	Streptococcus_MIDAS(Strains)	7	-119.2872	252.5744	265.0637	0.1326	-1.0482	1.3134	0.09081	-0.85779	1.03942	0.77659	0.37726	1.17591
Streptococcus_mitis_59740	Streptococcus_MIDAS(Strains)	7	-120.8349	255.6698	268.1592	0	0	0	0.26692	-0.00928	0.54313	0.73308	0.45687	1.00928
Streptococcus_mitis_60170	Streptococcus_MIDAS(Strains)	7	-118.4586	250.9173	263.4066	0.07835	-0.39031	0.54702	0	0	0	0.92165	0.45298	1.39031
Streptococcus_mitis_60171	Streptococcus_MIDAS(Strains)	7	-119.4638	252.9277	265.417	0.47684	0.16845	0.78523	0	0	0	0.52316	0.21477	0.83155
Streptococcus_mitis_60172	Streptococcus_MIDAS(Strains)	7	-119.7227	253.4454	265.9347	0	0	0	0.43979	0.19277	0.68681	0.56021	0.31319	0.80723
Streptococcus_mitis_60473	Streptococcus_MIDAS(Strains)	7	-117.2287	248.4574	260.9467	0	0	0	0.39995	0.1491	0.65079	0.60005	0.34921	0.8509
Streptococcus_mitis_60474	Streptococcus_MIDAS(Strains)	7	-122.1293	258.2587	270.748	0	0	0	0	0	0	1	1	1
Streptococcus_mitis_61104	Streptococcus_MIDAS(Strains)	7	-121.4644	256.9289	269.4182	0	0	0	0.13625	-0.16119	0.4337	0.86375	0.5663	1.16119
Streptococcus_mitis_61105	Streptococcus_MIDAS(Strains)	7	-115.163	244.326	256.8153	0.13785	-0.83115	1.10685	0.26459	-0.52852	1.05771	0.59755	0.25721	0.93789
Streptococcus_mitis_61106	Streptococcus_MIDAS(Strains)	7	-120.4491	254.8981	267.3875	0	0	0	0.14798	-0.14557	0.44153	0.85202	0.55847	1.14557
Streptococcus_mitis_61107	Streptococcus_MIDAS(Strains)	7	-118.873	251.746	264.2354	0	0	0	0.07095	-0.23947	0.38137	0.92905	0.61863	1.23947
Streptococcus_mitis_61108	Streptococcus_MIDAS(Strains)	7	-117.0183	248.0366	260.526	0	0	0	0.17171	-0.11734	0.46076	0.82829	0.53924	1.11734
Streptococcus_mitis_61109	Streptococcus_MIDAS(Strains)	7	-117.0982	248.1963	260.6856	0	0	0	0	0	0	1	1	1
Streptococcus_mitis_61110	Streptococcus_MIDAS(Strains)	7	-120.9191	255.8381	268.3275	0.16878	-0.18994	0.52751	0	0	0	0.83122	0.47249	1.18994
Streptococcus_mitis_61111	Streptococcus_MIDAS(Strains)	7	-120.5932	255.1864	267.6757	0.31449	-0.06356	0.69255	0	0	0	0.68551	0.30745	1.06356
Streptococcus_mitis_61341	Streptococcus_MIDAS(Strains)	7	-121.9504	257.9008	270.3901	0	0	0	0.0182	-0.28422	0.32061	0.9818	0.67939	1.28422
Streptococcus_mitis_61874	Streptococcus_MIDAS(Strains)	7	-121.9481	257.8963	270.3856	0	0	0	0	0	0	1	1	1
Streptococcus_mitis_61875	Streptococcus_MIDAS(Strains)	7	-114.263	242.526	255.0154	0	0	0	0	0	0	1	1	1
Streptococcus_mitis_61876	Streptococcus_MIDAS(Strains)	7	-118.9402	251.8804	264.3697	0	0	0	0.40714	0.14131	0.67297	0.59286	0.32703	0.85869
Streptococcus_mitis_62309	Streptococcus_MIDAS(Strains)	7	-121.7739	257.5477	270.0371	0	0	0	0.08453	-0.21058	0.37963	0.91547	0.62037	1.21058
Streptococcus_mitis_62363	Streptococcus_MIDAS(Strains)	7	-122.5281	259.0563	271.5456	0	-0.00007	0.00007	0.05476	-0.24054	0.35006	0.94524	0.64994	1.24054
Streptococcus_mutans_56116	Streptococcus_MIDAS(Strains)	7	-122.6718	259.3437	271.833	0	0	0	0.12776	-0.16604	0.42156	0.87224	0.57844	1.16604
Streptococcus_oligofermentans_60032	Streptococcus_MIDAS(Strains)	7	-116.8454	247.6907	260.1801	0	0	0	0	0	0	1	1	1
Streptococcus_oralis_46145	Streptococcus_MIDAS(Strains)	7	-119.7789	253.5578	266.0471	0.495	0.21662	0.77338	0	0	0	0.505	0.22662	0.78338
Streptococcus_oralis_57687	Streptococcus_MIDAS(Strains)	7	-124.0615	262.1231	274.6124	0	-0.00005	0.00005	0	0	0	1	0.99995	1.00005
Streptococcus_oralis_57895	Streptococcus_MIDAS(Strains)	7	-123.0539	260.1078	272.5971	0	0	0	0.18307	-0.10254	0.46868	0.81693	0.53132	1.10254
Streptococcus_oralis_58319	Streptococcus_MIDAS(Strains)	7	-115.7629	245.5258	258.0152	0.38533	-0.0495	0.82015	0	0	0	0.61467	0.17985	1.0495
Streptococcus_oralis_58559	Streptococcus_MIDAS(Strains)	7	-118.8971	251.7941	264.2834	0	0	0	0.33517	0.07109	0.59926	0.66483	0.40074	0.92891
Streptococcus_oralis_58560	Streptococcus_MIDAS(Strains)	7	-121.2501	256.5002	268.9895	0.26684	-0.07354	0.60722	0	0	0	0.73316	0.39278	1.07354
Streptococcus_oralis_58561	Streptococcus_MIDAS(Strains)	7	-113.823	241.6461	254.1354	0.24634	-0.60203	1.0947	0.27235	-0.43741	0.98212	0.48131	0.19177	0.77084
Streptococcus_oralis_59303	Streptococcus_MIDAS(Strains)	7	-121.451	256.9019	269.3913	0.26906	-0.11942	0.65754	0	0	0	0.73094	0.34246	1.11942
Streptococcus_oralis_60033	Streptococcus_MIDAS(Strains)	7	-117.4974	248.9949	261.4842	0.43563	0.13681	0.73444	0	0	0	0.56437	0.26556	0.86319
Streptococcus_oralis_60034	Streptococcus_MIDAS(Strains)	7	-121.213	256.426	268.9153	0	0	0	0.24537	-0.0339	0.52464	0.75463	0.47536	1.0339
Streptococcus_oralis_62443	Streptococcus_MIDAS(Strains)	7	-120.0541	254.1083	266.5976	0	-0.00002	0.00002	0.40473	0.15743	0.65202	0.59527	0.34798	0.84257
Streptococcus_oralis_62531	Streptococcus_MIDAS(Strains)	7	-117.9967	249.9934	262.4827	0	0	0	0.48803	0.26075	0.71531	0.51197	0.28469	0.73925
Streptococcus_parasanguinis_58126	Streptococcus_MIDAS(Strains)	7	-121.6388	257.2775	269.7668	0	0	0	0.05128	-0.2766	0.37915	0.94872	0.62085	1.2766
Streptococcus_parasanguinis_58381	Streptococcus_MIDAS(Strains)	7	-120.1525	254.3049	266.7943	0	0	0	0.13139	-0.1782	0.44098	0.86861	0.55902	1.1782
Streptococcus_parasanguinis_58487	Streptococcus_MIDAS(Strains)	7	-118.7372	251.4744	263.9637	0	0	0	0.07885	-0.22383	0.38153	0.92115	0.61847	1.22383
Streptococcus_parasanguinis_62442	Streptococcus_MIDAS(Strains)	7	-120.6093	255.2186	267.7079	0.09412	-1.04726	1.23549	0.14977	-0.6824	0.98194	0.75611	0.27681	1.23542
Streptococcus_parasanguinis_62481	Streptococcus_MIDAS(Strains)	7	-120.6143	255.2285	267.7178	0	0	0	0	0	0	1	1	1
Streptococcus_peroris_62455	Streptococcus_MIDAS(Strains)	7	-118.5969	251.1937	263.683	0.25382	-0.83869	1.34633	0.0481	-0.78952	0.88571	0.69809	0.27406	1.12211
Streptococcus_pneumoniae_58285	Streptococcus_MIDAS(Strains)	7	-121.8467	257.6933	270.1827	0	0	0	0.11733	-0.20855	0.44322	0.88267	0.55678	1.20855
Streptococcus_pneumoniae_60080	Streptococcus_MIDAS(Strains)	7	-122.6399	259.2797	271.7691	0.02807	-1.16969	1.22583	0.08848	-0.89903	1.07599	0.88345	0.4862	1.2807
Streptococcus_pneumoniae_60081	Streptococcus_MIDAS(Strains)	7	-117.7705	249.5409	262.0303	0	0	0	0.21735	-0.06852	0.50321	0.78265	0.49679	1.06852
Streptococcus_pneumoniae_60082	Streptococcus_MIDAS(Strains)	7	-120.2027	254.4054	266.8947	0	0	0	0	0	0	1	1	1
Streptococcus_pneumoniae_60083	Streptococcus_MIDAS(Strains)	7	-118.1599	250.3198	262.8091	0	0	0	0	0	0	1	1	1
Streptococcus_pseudopneumoniae_58459	Streptococcus_MIDAS(Strains)	7	-121.8854	257.7708	270.2601	0.12916	-0.3001	0.55841	0	0	0	0.87084	0.44159	1.3001
Streptococcus_pseudopneumoniae_60471	Streptococcus_MIDAS(Strains)	7	-119.558	253.1159	265.6053	0.18672	-1.0511	1.42455	0.04712	-1.06549	1.15974	0.76615	0.41746	1.11485
Streptococcus_pseudopneumoniae_60472	Streptococcus_MIDAS(Strains)	7	-117.8512	249.7025	262.1918	0	0	0	0.4585	0.21344	0.70355	0.5415	0.29645	0.78656
Streptococcus_salivarius_58022	Streptococcus_MIDAS(Strains)	7	-120.1319	254.2638	266.7531	0.39774	-0.49075	1.28623	0.14961	-0.52727	0.82648	0.45265	0.10453	0.80078
Streptococcus_salivarius_58037	Streptococcus_MIDAS(Strains)	7	-123.6735	261.3469	273.8362	0	0	0	0	0	0	1	1	1
Streptococcus_sanguinis_33519	Streptococcus_MIDAS(Strains)	7	-123.005	260.01	272.4994	0.11341	-0.26857	0.49538	0	0	0	0.88659	0.50462	1.26857
Streptococcus_sanguinis_58161	Streptococcus_MIDAS(Strains)	7	-115.0307	244.0613	256.5506	0.15036	-0.83266	1.13338	0.23879	-0.52595	1.00354	0.61085	0.23574	0.98595
Streptococcus_sanguinis_61395	Streptococcus_MIDAS(Strains)	7	-123.8141	261.6282	274.1175	0	-0.00007	0.00007	0	0	0	1	0.99993	1.00007
Streptococcus_sanguinis_62456	Streptococcus_MIDAS(Strains)	7	-122.5452	259.0905	271.5798	0.21138	-0.16856	0.59132	0	0	0	0.78862	0.40868	1.16856
Streptococcus_sanguinis_62457	Streptococcus_MIDAS(Strains)	7	-121.1811	256.3622	268.8515	0	0	0	0	-0.00019	0.00019	1	0.99981	1.00019
Streptococcus_sanguinis_62458	Streptococcus_MIDAS(Strains)	7	-124.1131	262.2263	274.7156	0.06209	-0.26236	0.38654	0	0	0	0.93791	0.61346	1.26236
Streptococcus_sanguinis_62459	Streptococcus_MIDAS(Strains)	7	-118.1749	250.3498	262.8391	0	0	0	0.00459	-0.29495	0.30412	0.99541	0.69588	1.29495
Streptococcus_sanguinis_62460	Streptococcus_MIDAS(Strains)	7	-122.5215	259.043	271.5323	0.14214	-1.23222	1.5165	0.06833	-1.17048	1.30714	0.78953	0.45863	1.12043
Streptococcus_sanguinis_62461	Streptococcus_MIDAS(Strains)	7	-122.6721	259.3442	271.8335	0.05874	-0.33165	0.44912	0	0	0	0.94126	0.55088	1.33165
Streptococcus_sanguinis_62462	Streptococcus_MIDAS(Strains)	7	-119.3232	252.6464	265.1357	0.05498	-1.03907	1.14903	0.23562	-0.60157	1.0728	0.7094	0.29877	1.12004
Streptococcus_sanguinis_62463	Streptococcus_MIDAS(Strains)	7	-123.0863	260.1726	272.662	0	0	0	0	0	0	1	1	1
Streptococcus_sanguinis_62464	Streptococcus_MIDAS(Strains)	7	-118.6254	251.2508	263.7402	0.34072	-0.56693	1.24837	0.14487	-0.6028	0.89254	0.51441	0.19521	0.83361
Streptococcus_sanguinis_62465	Streptococcus_MIDAS(Strains)	7	-122.1806	258.3612	270.8505	0	0	0	0.11291	-0.1797	0.40552	0.88709	0.59448	1.1797
Streptococcus_sanguinis_62466	Streptococcus_MIDAS(Strains)	7	-120.2207	254.4415	266.9308	0	0	0	0.3688	0.10453	0.63306	0.6312	0.36694	0.89547
Streptococcus_sanguinis_62467	Streptococcus_MIDAS(Strains)	7	-123.076	260.1521	272.6414	0	0	0	0	0	0	1	1	1
Streptococcus_sinensis_60947	Streptococcus_MIDAS(Strains)	7	-118.2467	250.4935	262.9828	0.01088	-1.09226	1.11402	0.25042	-0.60315	1.104	0.73869	0.32692	1.15047
Streptococcus_sp_54717	Streptococcus_MIDAS(Strains)	7	-120.3475	254.6949	267.1842	0.19158	-0.97978	1.36295	0.15326	-0.89208	1.19859	0.65516	0.3362	0.97411
Streptococcus_sp_57750	Streptococcus_MIDAS(Strains)	7	-119.2462	252.4925	264.9818	0.19737	-1.09575	1.49049	0.01783	-0.84773	0.8834	0.7848	0.21499	1.35461
Streptococcus_sp_58247	Streptococcus_MIDAS(Strains)	7	-120.8553	255.7107	268.2	0.00497	-0.94564	0.95559	0.37823	-0.40949	1.16594	0.6168	0.29097	0.94263
Streptococcus_sp_58554	Streptococcus_MIDAS(Strains)	7	-117.3695	248.739	261.2283	0	0	0	0.28377	0.00124	0.5663	0.71623	0.4337	0.99876
Streptococcus_sp_58555	Streptococcus_MIDAS(Strains)	7	-117.8711	249.7421	262.2314	0.10794	-0.75179	0.96768	0.38368	-0.26728	1.03465	0.50837	0.15955	0.85719
Streptococcus_sp_59302	Streptococcus_MIDAS(Strains)	7	-122.1574	258.3148	270.8041	0.0147	-0.33954	0.36893	0	0	0	0.9853	0.63107	1.33954
Streptococcus_sp_59334	Streptococcus_MIDAS(Strains)	7	-120.5431	255.0862	267.5755	0	0	0	0.27343	-0.00586	0.55272	0.72657	0.44728	1.00586
Streptococcus_sp_59452	Streptococcus_MIDAS(Strains)	7	-121.8289	257.6578	270.1471	0	0	0	0	0	0	1	1	1
Streptococcus_sp_59997	Streptococcus_MIDAS(Strains)	7	-122.2863	258.5727	271.062	0.20554	-0.12602	0.53709	0	0	0	0.79446	0.46291	1.12602
Streptococcus_sp_60086	Streptococcus_MIDAS(Strains)	7	-121.5452	257.0905	269.5798	0	0	0	0.027	-0.28556	0.33956	0.973	0.66044	1.28556
Streptococcus_sp_60488	Streptococcus_MIDAS(Strains)	7	-120.7309	255.4618	267.9512	0.12984	-0.97423	1.23391	0.22518	-0.73501	1.18536	0.64498	0.32392	0.96604
Streptococcus_sp_60922	Streptococcus_MIDAS(Strains)	7	-119.0592	252.1184	264.6078	0	0	0	0.44613	0.20507	0.6872	0.55387	0.3128	0.79493
Streptococcus_sp_61583	Streptococcus_MIDAS(Strains)	7	-109.9827	233.9654	246.4547	0.60584	-0.28853	1.5002	0.03352	-0.79357	0.86061	0.36064	0.14547	0.57582
Streptococcus_sp_61819	Streptococcus_MIDAS(Strains)	7	-119.37	252.74	265.2293	0	0	0	0.43523	0.1739	0.69655	0.56477	0.30345	0.8261
Streptococcus_sp_61820	Streptococcus_MIDAS(Strains)	7	-120.6908	255.3816	267.8709	0	0	0	0.24592	-0.04181	0.53365	0.75408	0.46635	1.04181
Streptococcus_sp_62351	Streptococcus_MIDAS(Strains)	7	-116.7601	247.5203	260.0096	0.35406	0.00062	0.7075	0	0	0	0.64594	0.2925	0.99938
Streptococcus_sp_62364	Streptococcus_MIDAS(Strains)	7	-119.8724	253.7448	266.2341	0.49278	0.19183	0.79374	0	0	0	0.50722	0.20626	0.80817
Streptococcus_sp_62479	Streptococcus_MIDAS(Strains)	7	-123.3104	260.6208	273.1101	0	0	0	0.08071	-0.21507	0.3765	0.91929	0.6235	1.21507
Streptococcus_sp_62585	Streptococcus_MIDAS(Strains)	7	-118.9826	251.9653	264.4546	0	0	0	0.42697	0.17822	0.67572	0.57303	0.32428	0.82178
Streptococcus_sp_62700	Streptococcus_MIDAS(Strains)	7	-116.5765	247.1531	259.6424	0.62022	0.39635	0.84409	0	0	0	0.37978	0.15591	0.60365
Streptococcus_sp_62701	Streptococcus_MIDAS(Strains)	7	-120.41	254.82	267.3093	0.14947	-0.36627	0.66522	0	0	0	0.85053	0.33478	1.36627
Streptococcus_tigurinus_42919	Streptococcus_MIDAS(Strains)	7	-122.4662	258.9323	271.4216	0.128	-0.27707	0.53308	0	0	0	0.872	0.46692	1.27707
Streptococcus_tigurinus_59929	Streptococcus_MIDAS(Strains)	7	-120.4959	254.9918	267.4811	0.1054	-1.0113	1.22211	0.17456	-0.71654	1.06566	0.72004	0.32943	1.11065
Streptococcus_vestibularis_56030	Streptococcus_MIDAS(Strains)	7	-121.7487	257.4975	269.9868	0	0	0	0.14187	-0.17061	0.45434	0.85813	0.54566	1.17061
