# Supplementary material for: Supragingival Plaque Microbiome Ecology and Functional Potential in the Context of Health and Disease
Source: mBio. 2018 Nov 27;9(6):e01631-18. doi: 10.1128/mBio.01631-18 (PMC6282201; doi:10.1128/mBio.01631-18)
Supplement: TABLE S4 [file mbo006184184st4.txt]

		Raw	bin_1	bin_10	bin_11	bin_12	bin_13	bin_14	bin_15	bin_16	bin_17	bin_18	bin_19	bin_2	bin_20	bin_21	bin_22	bin_23	bin_24	bin_25	bin_26	bin_27	bin_28	bin_29	bin_3	bin_30	bin_31	bin_32	bin_33	bin_34	bin_4	bin_5	bin_6	bin_7	bin_8	bin_9
		Library_Size	Actinomyces sp. oral taxon 178	Candidatus Saccharimonas aalborgensis	Capnocytophaga gingivalis	Cardiobacterium hominis	Catonella morbi	Corynebacterium matruchotii	Gracilibacteria bacterium JGI 0000069-K10	Gracilibacteria bacterium JGI 0000069-K10	Granulicatella elegans	Kingella denitrificans	Kingella oralis	Actinomyces sp. oral taxon 848	Lachnoanaerobaculum saburreum	Lachnospiraceae bacterium oral taxon 500	Lautropia mirabilis	Leptotrichia buccalis	Moraxella catarrhalis	Neisseria sp. oral taxon 014	Porphyromonas gingivalis	Prevotella oulorum	Prevotella pallens	Prevotella sp. oral taxon 472	Alloprevotella rava	Prevotella sp. oral taxon 472	Riemerella anatipestifer	Streptococcus pangenome	Tannerella forsythia	Veillonella sp. oral taxon 780	Alloprevotella rava	Bacteroidetes oral taxon 274	Campylobacter concisus	Campylobacter gracilis	Candidatus Saccharimonas aalborgensis	Candidatus Saccharimonas aalborgensis
SRA_ID	Sample_Site																																			
SRR1944703	Buccal	6231553	8.98652E-05	4.65374E-05	8.28044E-05	9.62842E-06	0.000372941	0.000301209	1.12332E-06	4.01184E-06	2.64782E-05	2.88853E-06	3.09714E-05	3.85137E-05	4.81421E-07	2.42315E-05	0.000969261	2.56758E-06	2.47129E-05	2.34292E-05	4.17231E-06	3.75508E-05	0.000151969	6.57942E-05	1.28379E-06	2.69596E-05	1.63683E-05	0.003519829	3.20947E-06	0.001713217	8.02368E-07	0.00033555	1.81335E-05	5.19935E-05	3.67485E-05	4.81421E-07
SRR1944846	Buccal	295	0.003389831	0.003389831	0.003389831	0	0	0.020338983	0	0	0.003389831	0	0	0.003389831	0	0.003389831	0.023728814	0	0.003389831	0.023728814	0	0	0	0.003389831	0	0	0	0.003389831	0	0.023728814	0	0	0	0.003389831	0	0
SRR1952380	Buccal	11872420	1.33082E-05	4.21144E-07	7.00784E-05	3.53761E-06	0.001037783	2.61109E-06	1.90357E-05	6.23293E-06	0.000165847	5.81179E-06	5.39064E-06	5.89602E-06	9.26517E-07	4.26198E-05	0.000427882	3.36915E-06	9.65262E-05	0.000360499	1.43189E-06	1.93726E-06	1.62562E-05	6.48562E-06	7.58059E-06	1.63404E-05	2.72901E-05	0.009068665	1.27186E-05	0.000160961	6.83938E-05	1.01075E-06	5.30642E-06	9.68632E-06	6.46035E-05	1.85303E-06
SRR1952437	Buccal	15361468	0.00019282	3.58039E-06	0.001153145	0.000106175	0.007521937	2.26541E-05	0.000102659	1.37357E-05	0.000511995	2.48023E-05	6.39913E-05	9.22438E-05	1.95294E-06	0.000457769	0.004506666	8.91842E-06	0.001894741	0.001242199	0.000130912	5.20133E-05	0.000285389	0.00013293	3.70407E-05	2.69505E-05	0.000509522	0.025596837	0.000127006	0.001708951	0.002964691	7.94195E-06	3.76917E-05	4.73262E-05	0.00015962	2.66902E-05
SRR1952461	Buccal	21866748	0.00015814	1.09756E-06	0.000198109	2.34603E-05	0.003935748	1.42682E-05	4.89327E-06	6.35668E-06	0.000710074	1.87499E-05	1.36737E-05	3.55791E-05	1.83383E-05	0.00064829	0.000379023	8.82619E-06	0.006923938	0.001294843	1.87957E-05	6.63107E-06	4.68748E-05	3.42072E-05	5.40547E-05	2.08536E-05	0.002076669	0.03581319	2.4192E-05	0.000916414	7.23016E-05	1.83841E-05	7.91156E-06	9.96948E-06	8.29113E-05	1.7881E-05
SRR1952472	Buccal	21148895	4.15625E-05	1.98592E-06	4.31228E-05	2.59588E-05	0.005788388	5.2485E-06	1.89135E-06	1.12535E-05	0.000269801	5.01208E-05	2.91268E-05	1.15372E-05	4.39739E-06	0.000129558	0.00018417	5.20122E-06	0.002216948	0.004650172	6.97909E-05	4.53924E-06	2.34528E-05	2.17505E-05	7.56541E-06	2.24125E-05	0.00010932	0.004686581	5.91047E-06	0.000159205	0.000124735	2.9316E-06	3.499E-06	7.61269E-06	1.51781E-05	2.94105E-05
SRR1952502	Buccal	29984243	0.000937426	2.25785E-05	0.000279013	4.04212E-05	0.002078658	3.75197E-05	1.55415E-05	8.57117E-06	0.004352953	3.55187E-05	2.39459E-05	7.58065E-05	0.000321969	0.001119721	0.000225252	2.38125E-05	0.002483771	0.002237042	0.003600324	0.000297923	0.00220876	0.000371762	0.000199838	9.94189E-05	0.000496261	0.019388083	1.43409E-05	0.016022115	0.027938441	3.33175E-05	0.000321669	2.76145E-05	9.43162E-05	1.24732E-05
SRR1952506	Buccal	23265946	4.95144E-05	5.58757E-07	0.000299536	1.42268E-05	0.00126034	1.06164E-05	3.58034E-05	8.2524E-06	0.000210737	2.11898E-05	1.42698E-05	2.11038E-05	3.39552E-06	0.000159804	4.08322E-06	5.71651E-06	0.000861173	0.002579736	9.47307E-05	3.48148E-06	4.95574E-05	2.68633E-05	1.8396E-05	1.89977E-05	0.000351157	0.012375856	2.19634E-05	0.001074446	4.99442E-05	3.78235E-06	2.9872E-05	1.13471E-05	2.89264E-05	2.49721E-05
SRR061294	Subgingival	28337005	0.000917493	0.000464869	0.002559974	0.00071359	0.000260613	0.022770014	3.51484E-05	7.4708E-05	0.000264248	0.000541906	0.001264813	0.003854571	4.30532E-06	0.001004623	7.30846E-05	0.000164661	8.52595E-05	0.000995765	8.90002E-05	0.000340897	0.000697992	0.002246215	2.75611E-05	0.000191799	0.000260049	0.00561012	0.000768818	0.002662067	2.50203E-05	1.40452E-05	7.56608E-05	0.000883827	0.000665526	3.56424E-06
SRR061302	Subgingival	29173306	0.000933936	0.000466968	0.002567656	0.000713289	0.00025921	0.022635453	3.64717E-05	8.19242E-05	0.000261918	0.000556159	0.001256388	0.003867165	5.65586E-06	0.001003726	8.45979E-05	0.000180542	8.83685E-05	0.001002115	9.13506E-05	0.00034014	0.000695396	0.002243249	2.86221E-05	0.00018942	0.000261095	0.005617087	0.000784347	0.002664559	2.83821E-05	1.56993E-05	8.11358E-05	0.000882313	0.000663243	4.42185E-06
SRR062298	Subgingival	30336715	0.000402417	0.001182462	0.002674218	0.000737291	0.000199758	0.011810606	0.000527612	0.000106175	0.000293539	3.47763E-05	0.000230051	0.000180145	5.73562E-06	0.001373188	0.000478199	5.99274E-05	0.000385309	0.000185089	6.09492E-05	0.000810338	0.00181582	0.001976384	0.000389561	0.000377068	0.000338171	0.001715182	0.002566033	0.002992941	0.000370179	0.002178548	0.000686198	0.001395735	0.00164319	0.00070034
SRR062299	Subgingival	29562140	4.8711E-05	5.17554E-06	0.000587914	0.00015716	8.64619E-05	0.000980646	0.000213888	5.4969E-05	5.67956E-05	2.20891E-05	0.000108855	0.001289622	9.09948E-06	0.000352376	0.000170082	1.73194E-05	0.000107367	0.000713007	2.66895E-05	0.000126953	0.001712968	0.002311402	4.35016E-05	0.00028134	0.000494619	0.00113324	6.78571E-05	0.001396009	0.000107908	0.000327412	4.93875E-05	0.000517046	0.000360258	6.73158E-06
SRR062302	Subgingival	30285412	0.000405245	0.00121689	0.002728046	0.000743989	0.000201945	0.011939412	0.000531642	0.000104308	0.000296083	3.66843E-05	0.000238894	0.000178271	5.58024E-06	0.00137908	0.000469566	6.03261E-05	0.000393292	0.00018854	6.37931E-05	0.000827989	0.001866014	0.002010803	0.000406995	0.000378565	0.000341485	0.001736513	0.002591215	0.003032219	0.000384707	0.002189899	0.000687988	0.001411274	0.001678597	0.000702483
SRR062303	Subgingival	28258022	3.27341E-05	3.75115E-06	0.000526081	0.000122372	7.87033E-05	0.00077401	0.000193255	5.36131E-05	5.44624E-05	1.70571E-05	8.86474E-05	0.000890225	9.90869E-06	0.000337249	0.000127079	1.71987E-05	9.64328E-05	0.000570564	2.64704E-05	0.000110765	0.001468397	0.001881873	3.7653E-05	0.00024662	0.000428197	0.000974838	5.39316E-05	0.001245062	9.38495E-05	0.000274152	4.27489E-05	0.000411494	0.000294147	7.53768E-06
SRR062332	Subgingival	28468460	0.001237229	1.20835E-05	0.002132219	0.002003761	0.000432724	0.005738737	3.65317E-06	1.40506E-05	9.45959E-05	0.000149077	0.000993591	0.000495215	7.09557E-06	0.000128739	0.009789571	2.17785E-06	0.000107523	0.004833384	3.05601E-06	2.26918E-05	0.000110895	0.000389519	7.02532E-06	2.06193E-05	0.000228428	0.006451315	1.81253E-05	0.000618158	9.34367E-06	7.30633E-06	8.11776E-05	0.000166851	8.99241E-05	1.86522E-05
SRR062333	Subgingival	28595776	0.001185	1.20997E-05	0.002145911	0.001945287	0.000444017	0.005626216	4.37127E-06	1.5282E-05	9.66926E-05	0.000146245	0.000961715	0.000478952	6.46949E-06	0.000131348	0.009486646	2.86756E-06	0.000102673	0.004748813	3.56696E-06	2.28705E-05	0.000112184	0.000378832	6.08481E-06	2.0003E-05	0.000224788	0.006403918	1.8744E-05	0.000616105	8.70758E-06	8.218E-06	7.93824E-05	0.000161772	8.87893E-05	1.88489E-05
SRR1952435	Supragingival	16169911	0.000659744	1.61411E-05	0.02994463	0.000683925	0.002713126	0.012060672	0.001715656	2.35004E-06	0.001789558	0.00101324	0.001519674	0.002869898	1.71306E-05	0.005834046	0.059445844	4.91654E-05	0.009924792	0.019843152	2.75203E-05	4.38469E-05	0.000156154	0.001036307	0.000407052	0.000188127	0.005897497	0.03247272	0.001460243	0.010312796	0.000297713	0.000515216	6.55539E-05	0.002321349	0.000835812	6.32657E-05
SRR1952436	Supragingival	21971588	0.000927607	0.000174271	0.024337704	0.001946787	0.004573998	0.009365277	0.000968387	0.000160662	0.000658487	0.0004788	0.001081988	0.001060142	1.0195E-05	0.007331241	0.038030433	0.000103816	0.007000814	0.006548503	0.000280681	0.002467914	0.005085704	0.004420208	0.00015602	0.0026324	0.005392191	0.014231288	0.007052563	0.021750226	0.002461679	0.001163685	0.000471655	0.004322673	0.004362316	3.63196E-05
SRR1952492	Supragingival	19202739	0.002746639	0.004091656	0.002287903	0.000803687	0.000338441	0.021480842	4.3223E-06	4.94721E-06	9.01955E-05	0.000244601	0.002401324	0.002745702	1.61435E-06	9.59759E-05	0.013446623	5.25967E-06	0.000239653	0.008017554	3.74947E-06	5.8325E-06	8.95706E-06	1.97888E-05	1.67684E-05	1.39563E-05	0.000175496	0.005365276	5.49401E-05	0.000415826	8.8529E-06	6.0408E-06	1.39043E-05	0.00011264	8.5092E-05	1.95805E-05
SRR1952512	Supragingival	25708236	0.001832253	2.96403E-05	0.003136193	0.00012214	0.001325567	0.000789319	7.14557E-05	6.88495E-06	0.00012603	0.000150419	0.001839022	0.002120566	4.0454E-06	0.000104869	0.000200442	2.80066E-06	0.0003558	0.005862674	7.54622E-06	5.21234E-06	1.59482E-05	5.44962E-05	2.47781E-05	1.31475E-05	0.001047485	0.015922135	3.70309E-05	0.000523607	1.49757E-05	7.46842E-06	5.67911E-06	7.62791E-05	5.93584E-05	1.90989E-05
SRR1952513	Supragingival	32056125	0.000850165	6.86296E-06	0.004431134	0.000596766	0.004007284	0.000694158	8.04526E-05	1.41315E-05	0.001018682	0.000370101	0.002632133	0.00047526	7.76763E-06	0.000260793	6.93159E-05	8.26675E-06	0.003939933	0.025232775	0.00010388	1.74382E-05	4.2332E-05	4.12402E-05	7.10941E-05	3.27862E-05	0.003468198	0.050596914	4.77288E-05	0.002445898	0.000214218	9.82652E-06	4.80407E-05	0.000586908	6.06436E-05	8.41649E-05
SRR1952514	Supragingival	22071135	0.00333662	0.008143532	0.008746673	0.005504701	0.001027088	0.055159465	0.000250236	0.000601011	0.000247337	0.001122688	0.003530584	0.008643552	0.000406096	0.003262089	0.020610947	6.25251E-05	0.000318561	0.007181642	9.49657E-05	8.76711E-05	0.000116849	0.004093718	0.000187394	0.000538713	0.001232515	0.00962796	0.002055445	0.002708832	0.000155497	0.001149964	0.000281499	0.001728819	0.002241978	0.000568752
SRR1952516	Supragingival	16560780	0.002072185	0.000991741	0.008444228	0.002465826	0.006852455	0.006153756	0.00042341	0.000106396	0.001634766	0.000769589	0.002053466	0.000911732	3.70755E-05	0.000559213	0.040855865	1.93228E-05	0.001978651	0.02485994	9.28096E-05	2.07116E-05	0.000211463	0.000625514	6.03836E-05	7.82572E-05	0.002756573	0.030224361	7.39096E-05	0.014052961	0.000472804	2.36704E-05	6.20744E-05	0.000385912	0.000587955	0.000482043
SRR1952532	Supragingival	26332676	0.00307614	0.004999226	0.004584912	0.001930757	0.003837096	0.016511653	7.84956E-05	6.30775E-05	0.000701068	0.002002189	0.001316083	0.001676776	1.84562E-05	0.000477999	0.017212037	2.15702E-05	0.001250348	0.014279901	3.13299E-05	2.32411E-05	4.39378E-05	0.000537963	2.96969E-05	3.80516E-05	0.00095053	0.024067208	6.14825E-05	0.009514643	0.000268716	1.13927E-05	7.92931E-05	0.000414922	0.000633206	0.00050857
SRR1944869	Tongue	8074428	0.004934343	5.43692E-05	0.000219334	0.00017413	0.0013248	0.000123352	9.78397E-06	2.72465E-06	0.002724032	0.000376126	0.000232834	0.000342687	0.000934803	0.002362396	0.000440403	5.43692E-05	0.001865891	0.060149152	3.62874E-05	0.000179455	0.001270059	0.000339714	9.23904E-05	0.000102298	0.0001397	0.008688293	4.44614E-05	0.017839282	8.80558E-05	7.43087E-06	0.001013199	9.40005E-05	0.000164098	0.000155429
SRR1952378	Tongue	15024409	0.003704771	9.18505E-06	0.015314413	6.30308E-05	0.001157783	4.01347E-05	0.001507147	2.79545E-06	0.00126594	0.000208328	0.000124264	0.000238545	1.19805E-05	0.004700285	0.000502449	6.14999E-05	0.004106651	0.02815139	0.000189492	0.000131652	0.002698076	0.001233127	0.000156545	0.000167195	0.001881871	0.00998422	0.000605881	0.017650877	0.008223818	1.8237E-05	0.001213226	0.000826588	0.000331328	6.60259E-05
SRR1952379	Tongue	42173063	0.007309856	1.58632E-05	0.000166528	3.13944E-05	0.001586368	0.000268892	2.02499E-05	1.63612E-06	0.001258576	3.65399E-05	2.33561E-05	0.000435302	0.001263721	0.001777224	0.000112702	4.12823E-05	0.000337846	0.001919804	0.000289498	0.000290683	0.001338271	0.000263628	1.92303E-05	0.000246176	7.99563E-05	0.010359243	0.000114196	0.018539038	6.74127E-05	1.25436E-05	0.00224181	0.000134043	0.000333009	7.26767E-05
SRR1952431	Tongue	14999752	0.001612293	9.73349E-06	0.020202134	0.000178336	0.000733212	2.62004E-05	0.001363356	1.50669E-05	0.000726079	0.00018027	0.000122669	0.000107135	1.30002E-05	0.005720228	0.000725145	7.83346E-05	0.004717611	0.026329302	0.00037434	0.000329872	0.003263587	0.002741579	0.000372073	0.000291538	0.002522908	0.005330355	0.000968483	0.016812545	0.018749177	3.34672E-05	0.000993483	0.00103615	0.000280138	5.87343E-05
SRR1952462	Tongue	20661888	0.000894884	1.24868E-05	0.009639777	0.000166974	0.001207876	3.2814E-05	3.18945E-05	4.74303E-06	0.001834537	0.000868943	0.000462639	6.66928E-05	2.49735E-05	0.003709729	0.000154681	6.04979E-05	0.003457525	0.108390482	0.000420678	0.000208839	0.007069393	0.00138332	0.00064302	0.000191851	0.001472857	0.009988584	0.000246299	0.014391182	0.004527515	4.08482E-05	0.002586308	0.000185172	0.000177283	0.000324946
SRR1952488	Tongue	22436472	0.014573414	1.03849E-05	0.000105944	5.97688E-05	0.000902637	8.65109E-05	5.12558E-06	2.05023E-06	0.000938427	4.24309E-05	2.53159E-05	0.000823124	0.002167988	0.004124757	0.000165267	0.000187864	0.000766654	0.004667267	0.000313418	0.000748068	0.00526852	0.000349565	7.78643E-05	0.0001966	2.92827E-05	0.006926089	3.8063E-05	0.018615449	7.29616E-05	1.02066E-05	0.002076039	0.000130145	0.00023854	1.99675E-05
SRR1952503	Tongue	16329898	0.010607966	4.70915E-05	0.000831542	8.90391E-05	0.000754261	0.00014305	4.5928E-06	3.85795E-06	0.000783777	8.24255E-05	0.000126884	0.000639134	1.28598E-05	0.00272145	0.000180467	6.56465E-05	0.00035585	0.00736955	0.00028555	0.000262096	0.004352875	0.000470303	0.000311576	0.000272261	0.000145561	0.00541222	0.000100919	0.013146867	0.000247276	1.42071E-05	0.003327945	0.000151318	0.000504351	5.05821E-05
SRR1952507	Tongue	20243521	0.001418133	9.83031E-06	0.00663106	7.70617E-05	0.000476893	3.22078E-05	0.000510978	6.37241E-06	0.000413515	0.000366537	0.000200509	9.14367E-05	0.000281423	0.003312912	2.74656E-05	4.79166E-05	0.003122184	0.053937257	0.000414256	9.31656E-05	0.001056931	0.000823918	0.000363227	0.000132783	0.000931113	0.004268526	0.001615529	0.006536314	0.00152345	5.31528E-05	0.001100846	0.000475955	0.000194531	0.000266703
