# Supplementary material for: Supragingival Plaque Microbiome Ecology and Functional Potential in the Context of Health and Disease
Source: mBio. 2018 Nov 27;9(6):e01631-18. doi: 10.1128/mBio.01631-18 (PMC6282201; doi:10.1128/mBio.01631-18)
Supplement: TABLE S5 [file mbo006184184st5.txt]

KEGG_Identifier	Description	bin_1	bin_2	bin_3	bin_4	bin_5	bin_6	bin_7	bin_8	bin_9	bin_10	bin_11	bin_12	bin_13	bin_14	bin_15	bin_16	bin_17	bin_18	bin_19	bin_20	bin_21	bin_22	bin_23	bin_24	bin_25	bin_26	bin_27	bin_28	bin_29	bin_30	bin_31	bin_32	bin_33	bin_34
M00165	Reductive pentose phosphate cycle (Calvin cycle)	0.545	0.545	0.636	0.636	0.636	0.364	0.727	0.636	0.273	0	0.727	0.636	0.636	0.636	0.091	0	0.636	0.727	0.727	0.727	0.727	0.545	0.545	0.727	0.727	0.636	0.727	0.455	0.636	0.636	0.364	0.727	0.545	0.818
M00166	"Reductive pentose phosphate cycle, ribulose-5P => glyceraldehyde-3P"	0.25	0.25	0.5	0.5	0.5	0	0.5	0.5	0.5	0	0.5	0.25	0.5	0.5	0.25	0	0.5	0.5	0.5	0.5	0.5	0.5	0.25	0.5	0.5	0.25	0.5	0.5	0.25	0.5	0.5	0.5	0.5	0.75
M00167	"Reductive pentose phosphate cycle, glyceraldehyde-3P => ribulose-5P"	0.714	0.714	0.714	0.714	0.714	0.571	0.857	0.714	0.286	0	0.857	0.857	0.714	0.714	0	0	0.714	0.857	0.857	0.857	0.857	0.571	0.714	0.857	0.857	0.857	0.857	0.429	0.857	0.714	0.571	0.857	0.571	0.857
M00168	"CAM (Crassulacean acid metabolism), dark"	0.5	0.5	0.5	0.5	0.5	0.5	0.5	0	0	0	0.5	1	0.5	1	0	0	0	0.5	0.5	0	0	1	0.5	1	1	0.5	0.5	0.5	0	0.5	0.5	0.5	0.5	0
M00169	"CAM (Crassulacean acid metabolism), light"	0.5	0	1	1	0.5	0.5	0.5	0	0	0	0.5	0.5	0	0	0.5	0	0	0.5	0.5	0	0.5	0.5	0	0.5	0.5	0	1	1	1	1	0.5	0.5	0.5	0
M00172	"C4-dicarboxylic acid cycle, NADP - malic enzyme type"	0.25	0	0.5	0.5	0.25	0.25	0.25	0	0	0	0.25	0.5	0.25	0.25	0.25	0	0	0.25	0.5	0	0.25	0.5	0.25	0.5	0.5	0.25	0.5	0.5	0.5	0.5	0.25	0.5	0.25	0
M00171	"C4-dicarboxylic acid cycle, NAD - malic enzyme type"	0.143	0	0.143	0.143	0.143	0	0	0	0	0	0	0.143	0.143	0.143	0.143	0	0	0	0.143	0	0.143	0.143	0.143	0.143	0.143	0.143	0.143	0.143	0.143	0.143	0	0.286	0.143	0
M00170	"C4-dicarboxylic acid cycle, phosphoenolpyruvate carboxykinase type"	0	0	0.25	0.25	0.25	0.25	0.25	0	0	0	0.25	0.25	0.25	0.25	0	0	0.25	0	0.25	0.25	0.25	0.25	0.25	0.25	0.25	0.25	0.25	0.25	0	0.25	0.25	0.5	0.25	0
M00173	Reductive citrate cycle (Arnon-Buchanan cycle)	0.364	0.3	0.455	0.545	0.545	0.6	0.8	0	0	0	0.5	0.364	0.182	0.636	0.182	0	0.1	0.545	0.273	0.1	0.364	0.727	0.273	0.636	0.636	0.5	0.455	0.545	0.455	0.545	0.3	0.455	0.545	0.6
M00376	3-Hydroxypropionate bi-cycle	0.077	0	0.077	0.077	0.231	0.077	0.231	0	0	0	0.231	0.077	0.077	0.308	0	0	0.077	0.154	0	0.154	0.077	0.231	0	0.231	0.231	0.308	0.077	0	0.077	0.077	0.154	0.077	0.308	0.231
M00375	Hydroxypropionate-hydroxybutylate cycle	0	0	0	0	0.143	0	0	0	0	0	0	0	0.071	0.071	0	0	0.071	0	0	0	0.071	0.071	0	0.071	0	0.071	0	0	0	0.071	0	0.071	0.071	0.214
M00374	Dicarboxylate-hydroxybutyrate cycle	0.231	0.231	0.231	0.231	0.308	0.231	0.154	0	0	0	0.154	0.231	0.154	0.308	0	0	0.077	0.308	0.231	0	0.154	0.462	0.077	0.462	0.385	0.154	0.231	0.231	0.154	0.231	0.077	0.231	0.231	0.308
M00377	Reductive acetyl-CoA pathway (Wood-Ljungdahl pathway)	0.143	0.286	0.429	0.286	0.143	0.143	0.286	0.143	0.143	0.143	0.429	0.286	0.429	0.286	0.143	0.143	0.143	0.429	0.286	0.571	0.571	0.429	0.429	0.286	0.286	0.286	0.429	0.143	0.429	0.429	0.429	0.429	0.429	0.286
M00579	"Phosphate acetyltransferase-acetate kinase pathway, acetyl-CoA => acetate"	1	0	1	1	1	0.5	1	0.5	0	0.5	1	0.5	1	0.5	1	0	1	1	0.5	1	1	0.5	1	1	1	0	1	0	0.5	1	0	1	1	1
M00620	"Incomplete reductive citrate cycle, acetyl-CoA => oxoglutarate"	0.286	0.286	0.143	0.143	0.429	0.571	0.429	0	0	0	0.143	0.286	0	0.143	0	0	0	0.143	0	0	0	0.286	0	0.143	0.143	0.286	0.286	0.286	0.143	0.286	0.143	0	0.286	0.143
M00175	"Nitrogen fixation, nitrogen => ammonia"	0	0	0	0	0	0	0	0	0	0	0	0	0	0	0	0	0	0	0	0	0	0	0	0	0	0	0	0	0	0	0	0	0	0
M00531	"Assimilatory nitrate reduction, nitrate => ammonia"	0	0	0	0	0	0	0	0	0	0	0	0	0	0	0	0	0	0	0	0.5	0	0	0	0	0	0	0	0	0	0	0	0	0	0.5
M00530	"Dissimilatory nitrate reduction, nitrate => ammonia"	0	0.5	0	0.5	0.5	0.5	1	0	0	0	0.5	0.5	0	0.5	0	0	0	0.5	0	0	0	0.5	0	0.5	0.5	0	0.5	0.5	0	0.5	0	0	0.5	0.5
M00529	"Denitrification, nitrate => nitrogen"	0.25	0.5	0	0	0	0.5	0.5	0	0	0	0.5	0.25	0	0.5	0	0	0	0.5	0.5	0	0	0.75	0	0.25	0.75	0	0.25	0	0	0	0	0	0	0.25
M00528	"Nitrification, ammonia => nitrite"	0	0	0	0	0	0	0	0	0	0	0	0	0	0	0	0	0	0	0	0	0	0	0	0	0	0	0	0	0	0	0	0	0	0
M00804	"Complete nitrification, comammox, ammonia => nitrite => nitrate"	0	0.333	0	0	0	0	0	0	0	0	0	0.333	0	0.333	0	0	0	0.333	0	0	0	0.333	0	0.333	0.333	0	0	0	0	0	0	0	0	0.333
M00567	"Methanogenesis, CO2 => methane"	0	0	0	0	0	0	0	0	0	0	0	0	0	0	0	0	0	0	0	0	0	0	0	0	0	0	0	0	0	0	0	0	0	0
M00357	"Methanogenesis, acetate => methane"	0.333	0	0.333	0.333	0.333	0.167	0.333	0.167	0	0.167	0.333	0.167	0.333	0.167	0.167	0.2	0.333	0.333	0.167	0.333	0.333	0.167	0.333	0.333	0.333	0	0.333	0	0.2	0.333	0.2	0.333	0.333	0.333
M00356	"Methanogenesis, methanol => methane"	0	0	0	0	0	0	0	0	0	0	0	0	0	0	0	0	0	0	0	0	0	0	0	0	0	0	0	0	0	0	0	0	0	0
M00563	"Methanogenesis, methylamine/dimethylamine/trimethylamine => methane"	0	0	0	0	0	0	0	0	0	0	0	0	0	0	0	0	0	0	0	0	0	0	0	0	0	0	0	0	0	0	0	0	0	0
M00358	Coenzyme M biosynthesis	0	0	0	0	0	0	0	0	0	0	0	0	0	0	0	0	0	0	0	0	0	0	0	0	0	0.25	0	0	0	0	0	0	0	0
M00608	"2-Oxocarboxylic acid chain extension, 2-oxoglutarate => 2-oxoadipate => 2-oxopimelate => 2-oxosuberate"	0	0	0	0	0	0	0	0	0	0	0	0	0	0	0	0	0	0	0	0	0	0	0	0	0	0	0	0	0	0	0	0	0	0
M00174	"Methane oxidation, methanotroph, methane => formaldehyde"	0	0	0	0	0	0	0	0	0	0	0	0	0	0	0	0	0	0	0	0	0	0	0	0	0	0	0	0	0	0	0	0	0	0
M00346	"Formaldehyde assimilation, serine pathway"	0.333	0.333	0.444	0.444	0.333	0.333	0.444	0.222	0.222	0.222	0.444	0.556	0.333	0.444	0.222	0.111	0.222	0.444	0.333	0.333	0.333	0.444	0.333	0.444	0.556	0.222	0.444	0.444	0.111	0.333	0.333	0.333	0.333	0.222
M00345	"Formaldehyde assimilation, ribulose monophosphate pathway"	0.667	0.333	0.667	0.667	0.333	0.333	0.333	0.333	0	0	0.333	0.333	0.667	0.667	0	0	0.667	0.333	0.333	0.667	0.667	0.333	0.333	0.333	0.333	0.333	0.667	0.667	0.667	0.333	0.333	0.667	0.333	0.667
M00344	"Formaldehyde assimilation, xylulose monophosphate pathway"	0.25	0.25	0.25	0.25	0.25	0.25	0.5	0.25	0	0	0.25	0.5	0.25	0.25	0	0	0.25	0.5	0.5	0.25	0.25	0.25	0.25	0.5	0.5	0.25	0.25	0.25	0.25	0.25	0.25	0.25	0.25	0.25
M00378	F420 biosynthesis	0	0	0	0	0	0	0	0.25	0	0	0	0	0	0	0	0	0	0	0	0	0	0	0	0	0	0	0	0	0	0	0	0	0	0
M00422	"Acetyl-CoA pathway, CO2 => acetyl-CoA"	0	0	0	0	0	0	0	0	0	0	0	0	0	0	0	0	0	0	0	0	0	0	0	0	0	0	0	0	0	0	0	0	0	0
M00176	"Assimilatory sulfate reduction, sulfate => H2S"	0	0	0	0	0	0	0.667	0.333	0	0	0.333	0.333	0	0.667	0	0	0	0	0	0	0	0.333	0	0.333	0.667	0	0	0	0	0	0.333	0	0	0
M00596	"Dissimilatory sulfate reduction, sulfate => H2S"	0	0	0	0	0	0.333	0.333	0	0	0	0.333	0	0	0.333	0	0	0	0	0	0.333	0	0	0	0	0	0	0	0	0	0	0.333	0	0	0
M00595	"Thiosulfate oxidation by SOX complex, thiosulfate => sulfate"	0	0	0	0	0	0	0	0	0	0	0	0	0	0	0	0	0	0	0	0	0	0	0	0	0	0	0	0	0	0	0	0	0	0
M00001	"Glycolysis (Embden-Meyerhof pathway), glucose => pyruvate"	0.9	0.6	1	0.9	0.8	0.556	0.8	0.9	0.7	0.333	0.9	0.7	1	1	0.222	0.333	1	0.9	0.7	1	1	0.7	0.8	0.7	0.9	0.7	1	0.9	0.8	0.9	0.8	1	1	0.9
M00002	"Glycolysis, core module involving three-carbon compounds"	0.833	0.667	1	1	0.833	0.6	1	1	0.833	0.4	1	0.833	1	1	0.4	0.6	1	1	0.833	1	1	1	0.833	0.833	1	0.667	1	0.833	0.667	1	1	1	1	1
M00003	"Gluconeogenesis, oxaloacetate => fructose-6P"	0.625	0.5	1	0.875	0.75	0.5	1	0.75	0.571	0.143	1	0.75	0.875	1	0.143	0.286	0.875	0.875	0.875	1	1	0.875	0.625	1	0.875	0.75	1	1	0.625	0.875	0.875	1	1	0.875
M00307	"Pyruvate oxidation, pyruvate => acetyl-CoA"	0	0	1	1	1	0	1	0	0	0	1	1	1	0	0	0	1	1	1	0	1	1	1	1	0	1	0	1	1	1	0	1	1	1
M00009	"Citrate cycle (TCA cycle, Krebs cycle)"	0.5	0.375	0.375	0.375	0.5	0.75	1	0	0	0	0.875	0.375	0	0.875	0.125	0	0	0.875	0.375	0.25	0.375	0.875	0.375	0.875	0.875	0.5	0.5	0.5	0.375	0.5	0.375	0.375	0.5	0.625
M00010	"Citrate cycle, first carbon oxidation, oxaloacetate => 2-oxoglutarate"	0	0	0	0	0	0.667	1	0	0	0	1	0.333	0	1	0	0	0	1	0	0.333	1	1	1	1	1	0	0	0	0	0	0	1	0	0.333
M00011	"Citrate cycle, second carbon oxidation, 2-oxoglutarate => oxaloacetate"	0.8	0.6	0.6	0.6	0.8	0.8	1	0	0	0	0.8	0.4	0	0.8	0.2	0	0	0.8	0.6	0.2	0.2	0.8	0	0.8	0.8	0.8	0.8	0.8	0.6	0.8	0.6	0	0.8	0.8
M00004	Pentose phosphate pathway (Pentose phosphate cycle)	0.875	0.75	0.429	0.571	0.571	0.571	0.714	0.571	0.5	0.286	0.714	1	0.75	0.875	0	0.143	0.75	1	0.429	0.75	0.75	0.571	0.571	0.857	1	0.875	0.571	0.286	0.429	0.571	0.571	1	1	0.75
M00006	"Pentose phosphate pathway, oxidative phase, glucose 6P => ribulose 5P"	1	0.667	0	0	0	0	0	0	0.333	0	0	1	1	1	0	0	1	1	0	0.333	0.333	0	0	0.5	1	1	0	0	0	0	0	1	1	0.5
M00007	"Pentose phosphate pathway, non-oxidative phase, fructose 6P => ribose 5P"	0.75	1	0.5	0.75	0.75	0.75	1	0.75	0.5	0.25	1	1	0.5	0.75	0	0	0.5	1	0.5	1	1	1	0.75	1	1	0.75	0.75	0.25	0.5	0.75	0.75	1	1	1
M00580	"Pentose phosphate pathway, archaea, fructose 6P => ribose 5P"	0	0.333	0	0	0	0	0	0	0	0	0	0.5	0	0	0	0	0.5	0.5	0.5	0	0.333	0.5	0	0.5	0.5	0	0	0	0	0	0	0.5	0	0
M00005	"PRPP biosynthesis, ribose 5P => PRPP"	0	0	0	1	1	0	1	0	0	0	1	1	1	1	0	0	1	1	0	1	1	1	1	1	1	0	1	1	1	1	1	1	1	1
M00008	"Entner-Doudoroff pathway, glucose-6P => glyceraldehyde-3P + pyruvate"	0.5	0.5	0	0	0	0	0	0	0.25	0	0	0.5	0.5	0.5	0	0	0.75	1	0.5	0.25	0.5	0	0	0	1	0.5	0	0	0.25	0.25	0	0.75	0.5	0.25
M00308	"Semi-phosphorylative Entner-Doudoroff pathway, gluconate => glycerate-3P"	0.2	0.6	0.4	0.4	0.4	0	0.4	0.4	0.4	0	0.4	0.4	0.4	0.4	0	0	0.8	0.6	0.6	0.4	0.8	0.4	0.25	0.4	0.6	0.2	0.4	0.4	0.6	0.8	0.4	0.8	0.4	0.4
M00633	"Semi-phosphorylative Entner-Doudoroff pathway, gluconate/galactonate => glycerate-3P"	0	0	0	0	0	0	0	0	0	0	0.25	0	0.25	0	0	0	0	0	0	0	0	0	0.25	0	0	0	0	0	0	0	0	0.25	0	0
M00309	"Non-phosphorylative Entner-Doudoroff pathway, gluconate/galactonate => glycerate"	0	0	0	0	0	0	0	0	0	0	0	0	0	0	0	0	0	0	0	0	0	0	0	0	0	0	0	0	0	0	0	0	0	0
M00012	Glyoxylate cycle	0.2	0.2	0.2	0.2	0.2	0.4	0.6	0	0	0	0.6	0.2	0	0.6	0	0	0	0.6	0	0	0.4	0.8	0.4	1	0.8	0.2	0.2	0.2	0	0.2	0.2	0.4	0.2	0.2
M00373	Ethylmalonyl pathway	0	0	0	0	0.167	0	0	0	0	0	0	0	0.083	0.167	0	0	0.083	0	0	0	0.167	0.167	0	0.083	0	0.167	0	0	0	0.083	0	0.083	0.167	0.25
M00740	Methylaspartate cycle	0.091	0.091	0.091	0.091	0.273	0.273	0.273	0	0	0	0.364	0.182	0	0.364	0	0	0	0.273	0	0	0.273	0.364	0.182	0.273	0.273	0.091	0.091	0.091	0	0.091	0.091	0.273	0.273	0.182
M00532	Photorespiration	0.1	0.1	0.2	0.1	0.2	0.1	0.2	0.1	0.1	0.1	0.1	0.1	0.1	0.3	0.1	0.1	0.1	0.1	0.1	0.1	0.1	0.2	0.1	0.2	0.2	0	0.1	0.1	0	0.1	0.2	0.1	0.2	0.3
M00013	"Malonate semialdehyde pathway, propanoyl-CoA => acetyl-CoA"	0	0	0	0	0	0	0	0	0	0	0	0	0	0	0	0	0	0	0	0	0	0	0	0	0	0	0	0	0	0	0	0	0	0
M00741	"Propanoyl-CoA metabolism, propanoyl-CoA => succinyl-CoA"	0	0	0	0	0.667	0	0	0	0	0	0	0	0	0.667	0	0	0	0	0	0	0	0	0	0	0	0.667	0	0	0	0	0	0	0.667	0.667
M00632	"Galactose degradation, Leloir pathway, galactose => alpha-D-glucose-1P"	0.25	0.25	0.75	0.75	0.25	0.25	0.25	0.25	0.25	0	0.25	0.5	0.75	0.5	0.25	0.25	0.5	0.25	1	0.75	1	0.75	0	0.75	0.75	0.75	0.75	0.5	0.25	0.5	0.25	1	0.25	0.5
M00552	"D-galactonate degradation, De Ley-Doudoroff pathway, D-galactonate => glycerate-3P"	0.2	0.2	0.4	0.4	0.4	0	0.4	0.4	0.4	0	0.4	0.2	0.4	0.4	0	0	0.4	0.4	0.4	0.6	0.4	0.4	0.2	0.4	0.4	0.2	0.4	0.4	0.2	0.4	0.4	0.4	0.4	0.4
M00014	Glucuronate pathway (uronate pathway)	0.25	0.375	0.125	0.125	0.125	0.125	0.125	0	0	0	0.125	0.125	0.125	0.125	0	0	0.125	0	0	0	0.375	0.125	0	0.125	0.125	0.125	0.125	0.125	0.125	0.125	0.125	0	0.125	0.125
M00630	"D-Galacturonate degradation (fungi), D-galacturonate => glycerol"	0	0	0	0	0	0	0	0	0	0	0	0	0	0	0	0	0	0	0	0	0	0	0	0	0	0	0	0	0	0	0	0	0	0
M00631	"D-Galacturonate degradation (bacteria), D-galacturonate => pyruvate + D-glyceraldehyde 3P"	0	0.4	0	0	0	0	0	0	0	0	0	0.4	0	0	0	0	0.6	0.2	0.2	0.2	1	0	0	0	0.2	0	0	0	0.6	0.6	0	0.4	0.2	0
M00061	"D-Glucuronate degradation, D-glucuronate => pyruvate + D-glyceraldehyde 3P"	0	0.8	0	0	0	0	0	0	0	0	0	0.8	0	0	0	0	0.8	0.2	0.2	0.2	1	0	0	0	0.2	0	0	0	0.6	0.6	0	0.4	0.2	0
M00081	Pectin degradation	0	0	0	0	0	0	0	0	0	0	0	0	0	0	0	0	0	0	0	0	0	0	0	0	0	0	0	0	0	0	0	0	0	0
M00565	"Trehalose biosynthesis, D-glucose 1P => trehalose"	0.5	0.667	0.333	0.333	0.333	0	0	0.167	0	0	0.333	0.5	0.5	0.667	0	0	0.5	0	0	0.667	0.667	0.333	0.333	0	0.5	0.333	0.333	0.167	0.167	0.333	0.167	0.5	0.333	0
M00549	"Nucleotide sugar biosynthesis, glucose => UDP-glucose"	0.667	0.667	0.667	0	0.667	0.333	0.333	0.667	0.667	0.333	0.333	0.333	1	1	0	0.333	1	0.667	0.333	0.667	1	0.333	0.667	0.333	0.667	0.667	0.667	0.333	0.667	0.667	0.333	1	0.667	0.667
M00554	"Nucleotide sugar biosynthesis, galactose => UDP-galactose"	0	0	0.5	0.5	0	0	0	0	0	0	0	0	1	0.5	0	0	0.5	0	1	1	1	1	0	0.5	0.5	0.5	0.5	0	0	0	0	1	0	0.5
M00761	"Undecaprenylphosphate alpha-L-Ara4N biosynthesis, UDP-GlcA => undecaprenyl phosphate alpha-L-Ara4N"	0	0	0	0	0	0	0	0	0	0	0	0	0	0	0	0	0	0	0.25	0	0	0	0	0	0	0	0	0	0	0	0.25	0	0	0
M00793	dTDP-L-rhamnose biosynthesis	0.75	1	0.75	1	1	0	0	1	0	0.75	1	0	1	1	0	0	0.75	1	0.5	0.75	1	1	0.25	0.75	1	0.25	1	0.75	0.75	0.5	1	1	1	0
M00794	dTDP-6-deoxy-D-allose biosynthesis	0	0	0	0	0	0	0	0	0	0	0	0	0	0	0	0	0	0	0	0	0	0	0	0	0	0	0	0	0	0	0	0	0	0
M00795	dTDP-beta-L-noviose biosynthesis	0	0	0	0	0	0	0	0	0	0	0	0	0	0	0	0	0	0	0	0	0	0	0	0	0	0	0	0	0	0	0	0	0	0
M00796	dTDP-D-mycaminose biosynthesis	0	0	0	0	0	0	0	0	0	0	0	0	0	0	0	0	0	0	0	0	0	0	0	0	0	0	0	0	0	0	0	0	0	0
M00797	dTDP-D-desosamine biosynthesis	0	0	0	0	0	0	0	0	0	0	0	0	0	0	0	0	0	0	0	0	0	0	0	0	0	0	0	0	0	0	0	0	0	0
M00798	dTDP-L-mycarose biosynthesis	0	0	0	0	0	0	0	0	0	0	0	0	0	0	0	0	0	0	0	0	0	0	0	0	0	0	0	0	0	0	0	0	0	0
M00799	dTDP-L-oleandrose biosynthesis	0	0	0	0	0	0	0	0	0	0	0	0	0	0	0	0	0	0	0	0	0	0	0	0	0	0	0	0	0	0	0	0	0	0
M00800	dTDP-L-megosamine biosynthesis	0	0	0	0	0	0	0	0	0	0	0	0	0	0	0	0	0	0	0	0	0	0	0	0	0	0	0	0	0	0	0	0	0	0
M00801	dTDP-L-olivose biosynthesis	0	0	0	0	0	0	0	0	0	0	0	0	0	0	0	0	0	0	0	0	0	0	0	0	0	0	0	0	0	0	0	0	0	0
M00802	dTDP-D-forosamine biosynthesis	0	0	0	0	0	0	0	0	0	0	0	0	0	0	0	0	0	0	0	0	0	0	0	0	0	0	0	0	0	0	0	0	0	0
M00803	dTDP-D-angolosamine biosynthesis	0	0	0	0	0	0	0	0	0	0	0	0	0	0	0	0	0	0	0	0	0	0	0	0	0	0	0	0	0	0	0	0	0	0
M00082	"Fatty acid biosynthesis, initiation"	0.5	0.5	0.667	0.667	0.667	0.667	0.5	0	0	0	0.667	1	1	1	0	0	1	1	0.667	1	1	1	0.667	0.667	1	0.667	0.333	0.667	0.667	0.667	1	1	0.667	0.667
M00083	"Fatty acid biosynthesis, elongation"	1	1	1	1	1	0.75	0.5	0	0	0.25	1	0.75	1	1	0	0	1	0.75	1	1	1	1	1	1	1	0.75	1	0.75	0.75	1	1	1	1	1
M00085	"Fatty acid biosynthesis, elongation, mitochondria"	0	0	0	0	0	0	0	0	0	0	0	0	0	0	0	0	0	0	0	0	0	0	0	0	0	0	0	0	0	0	0	0	0	0
M00415	"Fatty acid biosynthesis, elongation, endoplasmic reticulum"	0	0	0	0	0	0	0	0	0	0	0	0	0	0	0	0	0	0	0	0	0	0	0	0	0	0	0	0	0	0	0	0	0	0
M00113	Jasmonic acid biosynthesis	0	0	0	0	0	0	0	0	0	0	0	0	0	0	0	0	0	0	0	0	0	0	0	0	0	0	0	0	0	0	0	0	0	0
M00086	"beta-Oxidation, acyl-CoA synthesis"	1	1	1	1	1	1	1	0	0	0	1	1	0	1	0	0	0	1	1	0	1	1	1	1	1	1	1	1	1	1	1	0	1	0
M00087	beta-Oxidation	0	0	0	0	0	0	0	0	0	0	0	0	0	0.25	0	0	0	0	0	0	0	0.25	0	0	0	0	0	0	0	0	0	0	0	0
M00088	"Ketone body biosynthesis, acetyl-CoA => acetoacetate/3-hydroxybutyrate/acetone"	0	0.2	0	0	0.2	0	0	0	0	0	0	0.2	0.2	0	0	0	0.2	0	0	0	0.2	0.2	0	0.2	0	0	0	0	0	0.2	0.2	0.4	0	0.2
M00089	Triacylglycerol biosynthesis	0.25	0	0.25	0.25	0.25	0.5	0.25	0	0	0	0.25	0.5	0.5	0.25	0	0	0.25	0.5	0.5	0.25	0.5	0.5	0.5	0.75	0.5	0	0.25	0.25	0.25	0.25	0.25	0.5	0.25	0.5
M00098	Acylglycerol degradation	0	0	0	0	0	0	0	0	0	0	0	0.5	0	0	0	0	0	0	0	0	0	0	0	0	0	0	0	0	0	0	0	0	0	0
M00090	"Phosphatidylcholine (PC) biosynthesis, choline => PC"	0	0	0	0	0	0	0	0	0	0	0	0	0	0	0	0	0	0	0	0	0	0	0	0	0	0	0	0	0	0	0	0	0	0
M00091	"Phosphatidylcholine (PC) biosynthesis, PE => PC"	0	0	0	0	0	0	0	0	0	0	0	1	0	0	0	0	0	0	0	0	0	0	0	0	1	0	0	0	0	0	0	0	0	0
M00092	"Phosphatidylethanolamine (PE) biosynthesis, ethanolamine => PE"	0	0	0	0	0	0	0	0	0	0	0	0	0	0	0	0	0	0	0	0	0	0	0	0	0	0	0	0	0	0	0	0	0	0
M00093	"Phosphatidylethanolamine (PE) biosynthesis, PA => PS => PE"	0.333	0.333	1	1	1	0.667	1	0	0	0	1	0.333	1	0.333	0.333	0	0.333	1	1	0.333	1	1	0	1	1	0.333	0.667	1	0.667	0.333	1	0.667	1	1
M00130	"Inositol phosphate metabolism, PI=> PIP2 => Ins(1,4,5)P3 => Ins(1,3,4,5)P4"	0	0	0	0	0	0	0	0	0	0	0	0	0	0	0	0	0	0	0	0	0	0	0	0	0	0	0	0	0	0	0	0	0	0
M00131	"Inositol phosphate metabolism, Ins(1,3,4,5)P4 => Ins(1,3,4)P3 => myo-inositol"	0.25	0.25	0	0	0	0	0	0	0	0.25	0	0.25	0	0.25	0	0	0.25	0.25	0.25	0	0	0.25	0	0.25	0.25	0	0	0	0	0	0	0.25	0	0
M00132	"Inositol phosphate metabolism, Ins(1,3,4)P3 => phytate"	0	0	0	0	0	0	0	0	0	0	0	0	0	0	0	0	0	0	0	0	0	0	0	0	0	0	0	0	0	0	0	0	0	0
M00094	Ceramide biosynthesis	0	0	0	0	0	0	0	0	0	0	0	0	0	0	0	0	0	0	0	0	0	0	0	0	0	0	0	0	0	0	0	0	0	0
M00066	Lactosylceramide biosynthesis	0	0	0	0	0	0	0	0	0	0	0	0	0	0	0	0	0	0	0	0	0	0	0	0	0	0	0	0	0	0	0	0.5	0	0
M00067	"Sulfoglycolipids biosynthesis, ceramide/1-alkyl-2-acylglycerol => sulfatide/seminolipid"	0	0	0	0	0	0	0	0	0	0	0	0	0	0	0	0	0	0	0	0	0	0	0	0	0	0	0	0	0	0	0	0	0	0
M00099	Sphingosine biosynthesis	0	0	0	0	0	0	0	0	0	0	0	0	0	0	0	0	0	0	0	0	0	0	0	0	0	0	0	0	0	0	0	0	0	0
M00100	Sphingosine degradation	0	0	0	0	0	0	0	0	0	0	0	0	0	0	0	0	0	0	0	0	0	0	0	0	0	0	0	0	0	0	0	0	0	0
M00060	"Lipopolysaccharide biosynthesis, KDO2-lipid A"	0.111	0.111	0.889	0.778	0.778	0.667	0.889	0	0	0	0.889	0.556	0	0.111	0.111	0.111	0	0.889	0.667	0	0	0.889	0.667	0.889	0.889	0.889	0.889	0.889	0.556	0.778	0.889	0	0.889	0.778
M00063	CMP-KDO biosynthesis	0	0	0.75	1	0	0.5	1	0	0	0	1	0.75	0	0	0	0	0	1	0.75	0	0.25	1	1	1	1	0.5	1	1	0.5	0.75	1	0	1	1
M00064	ADP-L-glycero-D-manno-heptose biosynthesis	0	0	0	0	0	1	1	0.25	0	0	0	0	0	0	0	0	0	0.5	0.25	0.25	0.25	0	0.5	0.25	0.75	0	0	0	0	0	0	0	0	1
M00080	"Lipopolysaccharide biosynthesis, inner core => outer core => O-antigen"	0	0	0.083	0.083	0	0.25	0.25	0	0	0	0.083	0.167	0	0	0	0.083	0	0.25	0.25	0	0	0.333	0.083	0.167	0.333	0.083	0.083	0.083	0.083	0	0.083	0	0.167	0.167
M00055	N-glycan precursor biosynthesis	0	0	0	0	0	0	0	0	0	0	0	0	0	0	0	0	0	0	0	0	0	0	0	0	0	0	0	0	0	0	0	0	0	0
M00072	N-glycosylation by oligosaccharyltransferase	0	0	0	0	0	0	0	0	0	0	0	0	0	0	0	0	0	0	0	0	0	0	0	0	0	0	0	0	0	0	0	0	0	0
M00073	N-glycan precursor trimming	0	0	0	0	0	0	0	0	0	0	0	0	0	0	0	0	0	0	0	0	0	0	0	0	0	0	0	0	0	0	0	0	0	0
M00074	"N-glycan biosynthesis, high-mannose type"	0	0	0	0	0	0	0	0	0	0	0	0	0	0	0	0	0	0	0	0	0	0	0	0	0	0	0	0	0	0	0	0	0	0
M00075	"N-glycan biosynthesis, complex type"	0	0	0	0	0	0	0	0	0	0	0	0	0	0	0	0	0	0	0	0	0	0	0	0	0	0	0	0	0	0	0	0	0	0
M00056	"O-glycan biosynthesis, mucin type core"	0	0	0	0	0	0	0	0	0	0	0	0	0	0	0	0	0	0	0	0	0	0	0	0	0	0	0	0	0	0	0	0	0	0
M00070	"Glycosphingolipid biosynthesis, lacto-series, LacCer => Lc4Cer"	0	0	0	0	0	0	0	0	0	0	0	0	0	0	0	0	0	0	0	0	0	0	0	0	0	0	0	0	0	0	0	0	0	0
M00071	"Glycosphingolipid biosynthesis, neolacto-series, LacCer => nLc4Cer"	0	0	0	0	0	0	0	0	0	0	0	0	0	0	0	0	0	0	0	0	0	0	0	0	0	0	0	0	0	0	0	0	0	0
M00068	"Glycosphingolipid biosynthesis, globo-series, LacCer => Gb4Cer"	0	0	0	0	0	0	0	0	0	0	0	0	0	0	0	0	0	0	0	0	0	0	0	0	0	0	0	0	0	0	0	0	0	0
M00069	"Glycosphingolipid biosynthesis, ganglio series, LacCer => GT3"	0	0	0	0	0	0	0	0	0	0	0	0	0	0	0	0	0	0	0	0	0	0	0	0	0	0	0	0	0	0	0	0	0	0
M00065	"GPI-anchor biosynthesis, core oligosaccharide"	0	0	0	0	0	0	0	0	0	0	0	0	0	0	0	0	0	0	0	0	0	0	0	0	0	0	0	0	0	0	0	0	0	0
M00057	"Glycosaminoglycan biosynthesis, linkage tetrasaccharide"	0	0	0	0	0	0	0	0	0	0	0	0	0	0	0	0	0	0	0	0	0	0	0	0	0	0	0	0	0	0	0	0	0	0
M00058	"Glycosaminoglycan biosynthesis, chondroitin sulfate backbone"	0	0	0	0	0	0	0	0	0	0	0	0	0	0	0	0	0	0	0	0	0	0	0	0	0	0	0	0	0	0	0	0	0	0
M00059	"Glycosaminoglycan biosynthesis, heparan sulfate backbone"	0	0	0	0	0	0	0	0	0	0	0	0	0	0	0	0	0	0	0	0	0	0	0	0	0	0	0	0	0	0	0	0	0	0
M00076	Dermatan sulfate degradation	0	0	0.2	0.2	0	0	0	0	0	0	0	0	0	0	0	0	0.2	0	0	0	0	0	0	0	0	0.2	0	0	0	0	0	0	0	0
M00077	Chondroitin sulfate degradation	0	0	0.25	0.25	0	0	0	0	0	0	0	0	0	0	0	0	0.25	0	0	0	0	0	0	0	0	0.25	0	0	0	0	0	0	0	0
M00078	Heparan sulfate degradation	0	0	0	0	0	0	0	0	0	0	0	0	0	0	0	0	0.125	0	0	0	0	0	0	0	0	0	0.125	0	0	0.125	0	0	0	0
M00079	Keratan sulfate degradation	0	0	0.25	0.25	0	0	0	0	0	0	0	0	0	0	0	0	0	0	0.25	0	0	0	0	0	0.25	0.25	0.25	0	0.25	0.25	0	0.25	0	0
M00095	"C5 isoprenoid biosynthesis, mevalonate pathway"	0	0	0	0	0.143	0	0	0	0	0	0.429	0.429	0.143	0.143	0	0	0.714	0	0	0	0.143	0.143	0.571	0.143	0	0	0	0	0	0.143	0.571	0.857	0	0.143
M00096	"C5 isoprenoid biosynthesis, non-mevalonate pathway"	0.625	0.75	0.875	0.875	0.75	0.625	0.875	0.125	0	0	0.25	0	0.125	1	0	0	0.25	0.75	0.75	0.875	0.875	0.75	0.25	0.875	0.875	0.625	0.875	0.875	0.75	0.875	0.125	0.25	0.875	0.75
M00364	"C10-C20 isoprenoid biosynthesis, bacteria"	0	0.5	0.5	0.5	0.5	0.5	0.5	0.5	0	0	1	0.5	0.5	1	0	0	0.5	0.5	0.5	0.5	0.5	0.5	1	0.5	0.5	0.5	0.5	0.5	0.5	0.5	1	1	0	0.5
M00365	"C10-C20 isoprenoid biosynthesis, archaea"	0	0.5	0	0	0	0	0	0.5	0	0	0.5	0	0	1	0	0	0.5	0	0	0	0	0	0.5	0	0	0	0	0	0	0	0.5	0.5	0	0
M00366	"C10-C20 isoprenoid biosynthesis, plants"	0	0	0.25	0.25	0.25	0	0	0	0	0	0.5	0	0.25	0.25	0	0	0.25	0	0	0.25	0.25	0	0.5	0	0	0.25	0.25	0.25	0.25	0.25	0.5	0.5	0	0.25
M00367	"C10-C20 isoprenoid biosynthesis, non-plant eukaryotes"	0	0	0	0	0	0	0	0	0	0	0.333	0	0	0.333	0	0	0.333	0	0	0	0	0	0.333	0	0	0	0	0	0	0	0.333	0.333	0	0
M00101	"Cholesterol biosynthesis, squalene 2,3-epoxide => cholesterol"	0	0	0	0	0	0	0	0	0	0	0	0	0	0	0	0	0	0	0	0	0	0	0	0	0	0	0	0	0	0	0	0	0	0
M00102	Ergocalciferol biosynthesis	0	0	0	0	0	0	0	0	0	0	0	0	0	0	0	0	0	0	0	0	0	0	0	0	0	0	0	0	0	0	0	0	0	0
M00103	Cholecalciferol biosynthesis	0	0	0	0	0	0	0	0	0	0	0	0	0	0	0	0	0	0	0	0	0	0	0	0	0	0	0	0	0	0	0	0	0	0
M00104	"Bile acid biosynthesis, cholesterol => cholate/chenodeoxycholate"	0	0	0	0	0	0	0	0	0	0	0	0	0	0	0	0	0	0	0	0	0	0	0	0	0	0	0	0	0	0	0	0	0	0
M00106	"Conjugated bile acid biosynthesis, cholate => taurocholate/glycocholate"	0	0	0	0	0	0	0	0	0	0	0	0	0	0	0	0	0	0	0	0	0	0	0	0	0	0	0	0	0	0	0	0	0	0
M00107	"Steroid hormone biosynthesis, cholesterol => prognenolone => progesterone"	0	0	0	0	0	0	0	0	0	0	0	0	0	0	0	0	0	0	0	0	0	0	0	0	0	0	0	0	0	0	0	0	0	0
M00108	"C21-Steroid hormone biosynthesis, progesterone => corticosterone/aldosterone"	0	0	0	0	0	0	0	0	0	0	0	0	0	0	0	0	0	0	0	0	0	0	0	0	0	0	0	0	0	0	0	0	0	0
M00109	"C21-Steroid hormone biosynthesis, progesterone => cortisol/cortisone"	0	0	0	0	0	0	0	0	0	0	0	0	0	0	0	0	0	0	0	0	0	0	0	0	0	0	0	0	0	0	0	0	0	0
M00110	"C19/C18-Steroid hormone biosynthesis, pregnenolone => androstenedione => estrone"	0	0	0	0	0	0	0	0	0	0	0	0	0	0	0	0	0	0	0	0	0	0	0	0	0	0	0	0	0	0	0	0	0	0
M00097	"beta-Carotene biosynthesis, GGAP => beta-carotene"	0	0	0	0	0	0	0	0.167	0	0	0	0	0.167	0	0	0	0	0.167	0.167	0	0.167	0.167	0	0	0.167	0	0	0	0	0	0	0.167	0	0
M00372	"Abscisic acid biosynthesis, beta-carotene => abscisic acid"	0	0	0	0	0	0	0	0	0	0	0	0	0	0	0	0	0	0	0	0	0	0	0	0	0	0	0	0	0	0	0	0	0	0
M00371	"Castasterone biosynthesis, campesterol => castasterone"	0	0	0	0	0	0	0	0	0	0	0	0	0	0	0	0	0	0	0	0	0	0	0	0	0	0	0	0	0	0	0	0	0	0
M00048	"Inosine monophosphate biosynthesis, PRPP + glutamine => IMP"	0.8	0.6	0.778	0.9	0.778	0.667	0.8	0	0	0	1	0.6	0.9	1	0	0	0.111	1	0.8	0.9	0.9	0.9	0.111	1	0.9	0.9	0.9	0.9	0.667	0.7	0.9	0.9	0.9	0.9
M00049	"Adenine ribonucleotide biosynthesis, IMP => ADP,ATP"	0.75	0.25	1	1	0.5	0.5	1	0.5	0.5	0.25	1	0.75	0.75	1	0.5	0.25	1	1	0.75	0.75	1	0.75	0.5	1	1	0.5	1	0.75	1	1	1	1	1	0.75
M00050	"Guanine ribonucleotide biosynthesis IMP => GDP,GTP"	0.5	1	0.75	1	0.5	0.5	1	0.5	0.5	0.5	1	0.75	0.75	1	0.25	0.25	1	1	0.75	0.75	1	1	0.75	1	1	0.25	1	0.75	1	1	1	1	1	1
M00546	"Purine degradation, xanthine => urea"	0	0	0	0	0	0	0	0	0	0	0	0.2	0	0	0	0	0	0	0	0	0	0	0	0	0	0	0	0	0	0	0	0	0	0
M00051	"Uridine monophosphate biosynthesis, glutamine (+ PRPP) => UMP"	0.667	0.833	1	1	0.667	0.5	0.833	0.333	0	0.333	0.8	0.6	0.5	0.833	0	0	0.8	0.833	0.833	1	1	0.8	0.667	0.833	1	0.833	1	0.833	0.833	0.833	0.667	0.833	0.833	0.833
M00052	"Pyrimidine ribonucleotide biosynthesis, UMP => UDP/UTP,CDP/CTP"	0.333	0.667	1	1	0.667	0.333	0.667	0.667	0.333	0.667	1	1	0.667	0.667	0.667	0.333	0.333	0.667	0.333	0.667	0.333	1	0.667	1	0.667	0.333	0.667	0.667	0.667	0	0.667	1	0.667	1
M00053	"Pyrimidine deoxyribonuleotide biosynthesis, CDP/CTP => dCDP/dCTP,dTDP/dTTP"	0.5	0.625	0.625	0.75	0.375	0.375	0.625	0.875	0.25	0.5	0.75	0.875	0.5	1	0.25	0.375	0.5	0.5	0.5	0.25	0.25	0.875	0.375	0.875	0.875	0.25	0.25	0.375	0.5	0.25	0.5	0.875	0.125	0.875
M00046	"Pyrimidine degradation, uracil => beta-alanine, thymine => 3-aminoisobutanoate"	0	0	0	0	0	1	1	0	0	0	0	0	0	0	0	0	0	0	0	0	0.333	0	0	0	0	0	0	0	0	0	0	0	0	1
M00020	"Serine biosynthesis, glycerate-3P => serine"	1	1	1	1	0.667	1	1	0	0	0.333	0.667	1	0.333	1	0	0	0	0.667	0.333	0.667	0.667	1	0.333	1	0.667	0.667	0	0.667	0.667	1	0.667	1	0.667	0.333
M00018	"Threonine biosynthesis, aspartate => homoserine => threonine"	0.6	1	0.6	0.6	0.4	0.8	1	0	0	0	1	0.4	0.8	0.8	0	0	1	1	0.6	1	0.8	1	0.8	1	0.8	0.4	0.6	0.2	0.6	0.8	0.6	1	0.8	1
M00555	"Betaine biosynthesis, choline => betaine"	0	0	0	0	0	0	0	0	0	0	0	0	0	0	0	0	0	0	0	0	0	1	0	0	0	0	0	0	0	0	0	0	0	0
M00021	"Cysteine biosynthesis, serine => cysteine"	0	1	0	1	0.5	1	1	0	0	0	1	1	1	0.5	0	0	0.5	1	1	1	1	1	1	1	1	0.5	1	0	0.5	1	1	1	1	0.5
M00338	"Cysteine biosynthesis, homocysteine + serine => cysteine"	0	0	0	0	0	0	0	0	0	0	0.5	0	0	0	0	0	0	0	0	0	0	0	0	0	0	0	0	0	0	0	0.5	0	0	0
M00609	"Cysteine biosynthesis, methionine => cysteine"	0.333	0.5	0.5	0.333	0.333	0.5	0.167	0.167	0	0.167	0.5	0.333	0.5	0.333	0.167	0.167	0.5	0.5	0.5	0.5	0.5	0.167	0.167	0.167	0.5	0.167	0.5	0.167	0.167	0.5	0.5	0.5	0.167	0.167
M00017	"Methionine biosynthesis, apartate => homoserine => methionine"	0.429	0.714	0.714	0.571	0.286	0.714	0.714	0	0	0	0.714	0.429	0.571	0.714	0	0	0.571	0.714	0.429	0.857	0.857	0.571	0.714	0.571	0.571	0.286	0.714	0.143	0.571	0.571	0.571	0.857	0.714	0.857
M00034	Methionine salvage pathway	0.125	0.222	0.222	0.125	0.222	0.222	0.125	0.125	0	0.25	0.333	0.222	0.222	0.333	0.125	0.125	0.222	0.556	0.556	0.222	0.333	0.25	0.25	0.25	0.625	0.125	0.222	0	0.125	0.222	0.222	0.333	0.125	0.75
M00035	Methionine degradation	0.5	0.25	0.25	0.5	0.25	0.25	0.25	0.5	0	0.25	0.75	0.5	0.5	0.5	0.25	0	0.25	0.25	0.25	0.25	0.5	0.5	0.25	0.75	0.5	0.25	0.25	0.25	0.5	0.5	0.5	0.5	0.5	0.5
M00368	"Ethylene biosynthesis, methionine => ethylene"	0.333	0.333	0.333	0.333	0.333	0.333	0.333	0.333	0	0.333	0.333	0.333	0.333	0.333	0.333	0	0.333	0.333	0.333	0.333	0.333	0.333	0.333	0.333	0.333	0.333	0.333	0	0.333	0.333	0.333	0.333	0.333	0.333
M00019	"Valine/isoleucine biosynthesis, pyruvate => valine / 2-oxobutanoate => isoleucine"	0.5	0	0.25	0.25	0.25	0.5	1	0	0	0	0.25	1	0.25	1	0	0	0.25	0.5	1	1	1	0.75	0.25	1	0.75	0	0.25	0.25	0.25	1	0.25	1	1	1
M00535	"Isoleucine biosynthesis, pyruvate => 2-oxobutanoate"	0.667	0.333	0	0	0	0.333	0.667	0	0	0	0	0.333	0	0.333	0	0	0	0.333	0.333	0.333	0.667	0.667	0	0.667	0.333	0	0	0	0	0	0	0.667	1	0.667
M00570	"Isoleucine biosynthesis, threonine => 2-oxobutanoate => isoleucine"	0.4	0	0.2	0.2	0.2	0.6	1	0	0	0	0.4	0.8	0.2	1	0	0	0.2	0.6	1	1	1	0.8	0.2	1	0.8	0	0.4	0.2	0.2	0.8	0.2	1	0.8	1
M00432	"Leucine biosynthesis, 2-oxoisovalerate => 2-oxoisocaproate"	1	0.667	0	0	0	0.333	1	0	0	0	0	0.333	0	0.667	0	0	0	0.667	0.667	0.667	1	1	0	1	0.667	0	0	0	0	0.333	0	1	1	1
M00036	"Leucine degradation, leucine => acetoacetate + acetyl-CoA"	0	0	0.167	0.167	0.167	0.167	0.167	0	0	0	0.333	0.167	0.167	0.167	0	0	0.167	0.167	0.167	0.167	0.167	0.167	0	0.167	0.167	0	0.167	0.167	0.167	0.167	0.167	0.167	0.167	0.167
M00016	"Lysine biosynthesis, succinyl-DAP pathway, aspartate => lysine"	0.556	0.778	0.556	0.556	0.556	0.667	0.778	0.111	0	0	0.778	0.667	0.444	0.889	0	0	0.333	1	0.667	0.667	0.889	0.889	0.556	0.889	0.889	0.444	0.667	0.333	0.444	0.444	0.778	0.778	0.444	0.667
M00525	"Lysine biosynthesis, acetyl-DAP pathway, aspartate => lysine"	0.333	0.667	0.556	0.556	0.556	0.444	0.667	0	0	0	0.667	0.444	0.444	0.667	0	0	0.333	0.667	0.556	0.556	0.667	0.667	0.667	0.667	0.556	0.444	0.667	0.333	0.444	0.444	0.667	0.778	0.444	0.667
M00526	"Lysine biosynthesis, DAP dehydrogenase pathway, aspartate => lysine"	0.333	0.833	1	1	0.667	0.5	1	0	0	0	0.833	0.5	0.5	0.833	0	0	0.333	0.833	0.667	1	1	0.833	0.667	0.833	0.667	0.833	0.833	0.667	0.667	0.833	0.833	0.833	0.833	1
M00527	"Lysine biosynthesis, DAP aminotransferase pathway, aspartate => lysine"	0.429	0.857	0.857	0.714	0.714	0.571	0.857	0	0	0	0.857	0.571	0.429	0.857	0	0	0.286	0.857	0.714	0.714	0.857	0.857	0.714	0.857	0.714	0.571	1	0.429	0.714	0.714	0.857	0.714	0.714	1
M00030	"Lysine biosynthesis, AAA pathway, 2-oxoglutarate => 2-aminoadipate => lysine"	0	0	0.125	0.125	0.125	0	0.125	0	0	0	0	0.125	0	0	0	0	0	0	0	0.125	0.125	0	0.125	0	0	0.125	0.125	0.125	0	0.125	0	0.125	0.125	0
M00433	"Lysine biosynthesis, 2-oxoglutarate => 2-oxoadipate"	0	0	0	0	0	0	0	0	0	0	0	0	0	0	0	0	0	0	0	0	0	0	0	0	0	0	0	0	0	0	0	0	0	0
M00031	"Lysine biosynthesis, mediated by LysW, 2-aminoadipate => lysine"	0	0	0	0	0	0	0	0	0	0	0	0	0	0	0	0	0	0	0	0	0	0	0	0	0	0	0	0	0	0	0	0	0	0
M00032	"Lysine degradation, lysine => saccharopine => acetoacetyl-CoA"	0.286	0.286	0.125	0.125	0.125	0	0.125	0	0	0	0.286	0.286	0	0.25	0	0	0	0.286	0.286	0.125	0.143	0.429	0.125	0.286	0.286	0.125	0.125	0.125	0	0.125	0.286	0.25	0.125	0
M00015	"Proline biosynthesis, glutamate => proline"	1	0.5	0	0	0	0	0.667	0	0	0	0	0.5	0.667	1	0	0	1	0.667	1	0.667	1	0.667	1	1	1	0	0	0	0	0	0	1	0	1
M00028	"Ornithine biosynthesis, glutamate => ornithine"	0	0	0	0	0	0	1	0	0.25	0	0	0.25	0	1	0	0	0	0.8	0	1	1	1	0.2	1	1	0	0	0	0	0.8	0	1	0	0
M00763	"Ornithine biosynthesis, mediated by LysW, glutamate => ornithine"	0	0	0	0	0	0	0	0	0	0	0	0	0	0	0	0	0	0	0	0	0	0	0	0	0	0	0	0	0	0	0	0	0	0
M00029	Urea cycle	0.4	0.6	0	0	0	0.4	0.6	0.2	0.2	0.2	0	0.6	0.4	0.6	0	0	0	0.2	0.4	0.6	0.6	0.6	0.2	0.6	0.6	0	0	0	0	0.4	0	0.6	0	0
M00026	"Histidine biosynthesis, PRPP => histidine"	0.286	0.778	0	0	0	0.625	0.875	0	0	0	0	0.857	0	1	0	0	0	0.143	0.5	0.667	0.143	0.889	0.5	0.875	0.889	0	0	0	0	0.571	0	1	0	0.375
M00045	"Histidine degradation, histidine => N-formiminoglutamate => glutamate"	0	0	0	0	0.75	0	0	0	0	0.25	0.25	0.25	0	1	0	0	0	0	0	0	0.5	0	0	0	0	0	0	0.75	0.75	0.25	0	1	0.75	0
M00022	"Shikimate pathway, phosphoenolpyruvate + erythrose-4P => chorismate"	0.857	0.714	0.857	0.857	0.857	0.714	1	0.167	0	0	0.714	1	0.25	0.857	0	0	0	1	0.857	0.857	1	0.857	0.571	0.857	0.857	0.286	0.857	0.857	0.571	0.571	0.857	1	0.857	0.286
M00023	"Tryptophan biosynthesis, chorismate => tryptophan"	0.8	0.8	0	0.25	0	0.5	1	0	0	0	1	0.75	0	1	0	0	0	0.8	0.6	0.8	1	0.8	1	1	1	0.5	0.25	0.5	0.25	0	0	1	0.6	0
M00024	"Phenylalanine biosynthesis, chorismate => phenylalanine"	0.667	0.333	0.333	0.333	0.333	0.5	0.5	0.5	0	0.5	0.333	0	0.333	0.333	0	0.333	0.333	1	1	0.5	0.5	0.5	0	1	1	0.333	0.333	0.333	0.667	0.667	0.333	0.667	0.667	1
M00025	"Tyrosine biosynthesis, chorismate => tyrosine"	0.333	0	0.333	0.333	0.333	0.333	0.667	0.333	0	0.333	0.667	0	0.333	0.333	0	0.333	0.333	1	0.667	0.667	0.667	0.667	0	1	1	0.333	0.333	0.333	0.333	0.667	0.333	0.667	0.333	0.667
M00040	"Tyrosine biosynthesis, prephanate => pretyrosine => tyrosine"	0	0	0	0	0	0	0	0	0	0	0	0	0	0	0	0	0	0.5	0.5	0	0	0.5	0	0.5	0.5	0	0	0	0	0	0	0	0	0.5
M00042	"Catecholamine biosynthesis, tyrosine => dopamine => noradrenaline => adrenaline"	0	0	0	0	0	0	0	0	0	0	0	0	0	0	0	0	0	0	0	0	0	0	0	0	0	0	0	0	0	0	0	0	0	0
M00043	"Thyroid hormone biosynthesis, tyrosine => triiodothyronine/thyroxine"	0	0	0	0	0	0	0	0	0	0	0	0	0	0	0	0	0	0	0	0	0	0	0	0	0	0	0	0	0	0	0	0	0	0
M00044	"Tyrosine degradation, tyrosine => homogentisate"	0	0	0	0	0	0	0	0	0	0	0	0	0	0	0	0	0	0	0	0	0	0.2	0	0	0	0	0	0	0	0	0	0	0	0
M00533	"Homoprotocatechuate degradation, homoprotocatechuate => 2-oxohept-3-enedioate"	0.25	0.25	0	0	0	0	0	0	0	0	0	0	0	0	0	0	0	0	0	0	0	0	0	0.25	0	0	0	0	0	0	0	0	0	0.25
M00545	"Trans-cinnamate degradation, trans-cinnamate => acetyl-CoA"	0	0	0	0	0	0	0	0	0	0	0	0	0	0	0	0	0	0	0	0	0	0	0	0	0	0	0	0	0	0	0	0	0	0
M00350	"Capsaicin biosynthesis, L-Phenylalanine => Capsaicin"	0	0	0	0	0.25	0	0	0	0	0	0.25	0	0	0	0	0.25	0	0.25	0.25	0	0.25	0	0	0	0.25	0.25	0.25	0	0	0.25	0	0	0	0
M00037	"Melatonin biosynthesis, tryptophan => serotonin => melatonin"	0	0	0	0	0	0	0	0	0	0	0	0	0	0	0	0	0	0	0	0	0	0	0	0	0	0	0	0	0	0	0	0	0	0
M00038	"Tryptophan metabolism, tryptophan => kynurenine => 2-aminomuconate"	0	0	0	0	0	0	0	0	0	0	0	0	0	0	0	0	0	0	0	0	0.143	0	0	0	0.143	0	0	0	0	0	0	0.143	0	0
M00033	"Ectoine biosynthesis, aspartate => ectoine"	0	0.4	0.4	0.4	0.4	0.4	0.4	0	0	0	0.4	0.2	0.2	0.4	0	0	0.4	0.4	0.2	0.4	0.4	0.4	0.2	0.6	0.2	0.4	0.4	0.2	0.2	0.4	0.4	0.4	0.4	0.4
M00027	GABA (gamma-Aminobutyrate) shunt	0	0	0	0	0	0	0	0	0	0	0	0	0	0.333	0	0.333	0	0.333	0	0	0.333	0.333	0	0.333	0.333	0	0	0	0	0	0.333	0.333	0	0
M00047	Creatine pathway	0	0	0	0	0	0	0	0	0	0	0	0	0	0	0	0	0	0	0	0	0	0	0	0	0	0	0	0	0	0	0	0	0	0
M00127	"Thiamine biosynthesis, AIR => thiamine-P/thiamine-2P"	0.2	0.2	0.2	0.6	0.8	0.8	0.8	0	0	0	0.2	0.2	0	0.8	0	0	0.6	0	0.2	0	0.6	0.4	0	1	0.8	0.2	0.2	0.8	0.6	0.4	0.2	0.2	0.2	0.6
M00125	"Riboflavin biosynthesis, GTP => riboflavin/FMN/FAD"	0.167	0.167	1	1	1	0.833	0.833	0.333	0	0	1	1	0.167	0.333	0	0	0.167	1	0.833	0.167	1	1	0.833	1	1	0.667	1	1	0.667	1	1	0.167	0.833	1
M00124	"Pyridoxal biosynthesis, erythrose-4P => pyridoxal-5P"	0.167	0.167	0.667	0.667	0.667	0.167	0.167	0	0	0	0.667	0.333	0	0.167	0	0	0	0.667	0.167	0.167	0.333	0.667	0	0.833	0.667	0.5	0.167	0.333	0.333	0.333	0.667	0.167	0.833	0
M00115	"NAD biosynthesis, aspartate => NAD"	0.4	0.4	1	0.4	1	0.2	0.4	0	0.2	0	0.2	0	0	0.4	0	0	0.4	0.4	0.2	0.4	0.8	1	0	0.4	0.8	0.4	0.4	1	0.8	0.2	0.2	0.4	0.4	0.4
M00622	"Nicotinate degradation, nicotinate => fumarate"	0	0	0	0	0	0	0	0	0	0	0	0	0	0	0	0	0	0	0	0	0	0	0	0	0	0	0	0	0	0	0	0	0	0
M00119	"Pantothenate biosynthesis, valine/L-aspartate => pantothenate"	0.6	0.2	0.8	0.8	0.8	0.8	0.6	0	0	0	0.8	0.2	0.4	0.6	0	0	0.2	0.8	0.8	0.4	0.4	0.2	0	0.6	0.8	0	1	0.4	0.8	0.8	0.4	0.4	1	0.6
M00120	"Coenzyme A biosynthesis, pantothenate => CoA"	0.75	0.75	1	1	1	0.75	0.75	0	0	0	1	0.667	0	0.75	0	0	1	0.75	1	1	1	0.75	0.75	1	1	1	1	1	1	1	1	1	1	1
M00572	"Pimeloyl-ACP biosynthesis, BioC-BioH pathway, malonyl-ACP => pimeloyl-ACP"	0	0.167	0.667	0.667	0.5	0.5	0.333	0	0	0.167	0.667	0.333	0.5	0.167	0	0	0.5	0.833	0.667	0.5	0.5	0.833	0.5	0.667	1	0.333	0.667	0.333	0.5	0.5	0.5	0.5	0.5	0.5
M00123	"Biotin biosynthesis, pimeloyl-ACP/CoA => biotin"	0	0	0.333	0.333	0.333	0	0.333	0	0	0	1	0.333	0	0.333	0	0	0	0.333	0.333	0.333	0.333	0.333	0.333	0.333	0.75	0	0	0	0	0	0	0	0	0.75
M00573	"Biotin biosynthesis, BioI pathway, long-chain-acyl-ACP => pimeloyl-ACP => biotin"	0	0	0.2	0.2	0.2	0	0.2	0	0	0	0.8	0.2	0	0.2	0	0	0	0.2	0.2	0.2	0.2	0.2	0.2	0.2	0.6	0	0	0	0	0	0	0	0	0.6
M00577	"Biotin biosynthesis, BioW pathway, pimelate => pimeloyl-CoA => biotin"	0	0	0.2	0.2	0.2	0	0.2	0	0	0	0.8	0.2	0	0.2	0	0	0	0.2	0.2	0.2	0.2	0.2	0.2	0.2	0.6	0	0	0	0	0	0	0	0	0.8
M00126	"Tetrahydrofolate biosynthesis, GTP => THF"	0.714	0.4	0.857	1	0.714	0.571	0.714	0.2	0	0	0.857	0.857	0.4	0.857	0.2	0.2	0.4	0.857	0.571	0.6	0.4	0.857	0.4	0.857	0.857	0.857	0.857	0.714	0.857	0.714	0.857	0.857	0.714	0.857
M00121	"Heme biosynthesis, glutamate => protoheme/siroheme"	0.273	0.273	0.364	0.364	0.273	0.455	0.909	0.091	0.091	0.091	0.818	0.909	0.091	0.909	0.182	0.091	0.182	0.818	0.636	0.455	0.727	0.818	0.545	0.727	0.727	0.545	0.364	0.364	0.364	0.364	0.273	0.636	0.364	0.909
M00129	"Ascorbate biosynthesis, animals, glucose-1P => ascorbate"	0.333	0.167	0.167	0.167	0.167	0.333	0.333	0.167	0.167	0.167	0.167	0.333	0.167	0.333	0	0.167	0.333	0.167	0.167	0	0.333	0.333	0.167	0.333	0.167	0.167	0.167	0.167	0.167	0.167	0.167	0.167	0.167	0.333
M00114	"Ascorbate biosynthesis, plants, glucose-6P => ascorbate"	0.222	0.333	0.444	0.444	0.444	0.333	0.333	0.143	0.143	0.143	0.444	0.25	0.125	0.444	0	0.125	0.25	0.444	0.125	0.125	0.25	0.125	0.333	0.222	0.222	0.222	0.444	0.444	0.333	0.333	0.333	0.25	0.444	0.125
M00550	"Ascorbate degradation, ascorbate => D-xylulose-5P"	0	0	0	0	0	0	0	0	0	0	0	0.2	0.4	0	0	0	0.6	0	0	0	0	0	0	0	0	0	0	0	0	0.2	0	0.4	0	0.2
M00112	Tocopherol/tocotorienol biosynthesis	0	0	0	0	0	0	0	0	0	0	0	0	0	0	0	0	0	0	0	0	0	0	0	0	0	0	0	0	0	0	0	0	0	0
M00122	"Cobalamin biosynthesis, cobinamide => cobalamin"	0	0	0	0	0.143	0	0	0	0	0	0	0	0	0.714	0	0	0	0	0	0.714	0.857	0.571	0.857	0	0	0.857	0.714	0.143	0.714	0.429	0	0.571	1	1
M00117	"Ubiquinone biosynthesis, prokaryotes, chorismate => ubiquinone"	0	0.111	0.111	0.111	0.222	0.222	0.333	0	0	0	0.222	0.556	0.111	0.111	0	0	0	0.556	0.444	0	0.111	0.667	0.111	0.667	0.667	0.111	0.111	0.111	0.111	0.111	0.222	0.111	0.111	0.111
M00128	"Ubiquinone biosynthesis, eukaryotes, 4-hydroxybenzoate => ubiquinone"	0	0	0	0	0	0	0	0	0	0	0	0	0	0	0	0	0	0	0	0	0	0	0	0	0	0	0	0	0	0	0	0	0	0
M00116	"Menaquinone biosynthesis, chorismate => menaquinone"	0.556	0.222	0.556	0.667	0.111	0.111	0.111	0.111	0	0	0.556	0.222	0	0.778	0	0	0	0.111	0.111	0	0	0.222	0	0.222	0.222	0.222	0.667	0.444	0.556	0.667	0.222	0	0.222	0.778
M00118	"Glutathione biosynthesis, glutamate => glutathione"	0	0	0	0	0	0	0	0	0	0	0	1	0.5	0	0	0	0	0.5	1	0	0	1	0	1	1	0	0	0	0	0	0	0.5	0	0
M00140	"C1-unit interconversion, prokaryotes"	0.333	0.667	1	1	0.667	0.667	1	0.667	0.667	0.667	1	0.667	1	0.667	0.667	0.333	0.667	1	1	1	1	1	1	0.667	0.667	0.667	1	0.667	0.667	1	1	1	0.667	1
M00141	"C1-unit interconversion, eukaryotes"	0.5	0.5	0.5	0.5	0.5	0.5	0.5	0.5	0.5	0.5	0.5	0.5	0.5	0.5	0.5	0.5	0.5	0.5	0.5	0.5	0.5	0.5	0.5	0.5	0.5	0	0.5	0.5	0	0.5	0.5	0.5	0.5	0.5
M00133	"Polyamine biosynthesis, arginine => agmatine => putrescine => spermidine"	0	0	0.25	0.25	0.5	0.25	0.25	0.25	0	0.25	0.75	0.5	0	0.25	0	0.25	0	0.5	0.5	0.25	0.5	0.25	0.25	0	0.5	0	0.25	0.25	0.25	0.25	0.5	0.25	0.25	0.5
M00134	"Polyamine biosynthesis, arginine => ornithine => putrescine"	0	0	0	0	0	0	0.5	0	0	0	0	0.5	0	0	0	0	0	0	0	0	0	0.5	0	0	0	0	0	0	0	0	0	0	0	0.5
M00135	"GABA biosynthesis, eukaryotes, putrescine => GABA"	0	0	0.333	0.333	0.333	0	0	0	0	0	0.333	0.333	0	0	0	0	0	0	0	0	0.333	0.333	0	0	0	0.333	0.333	0.333	0.333	0.333	0	0.333	0.333	0
M00136	"GABA biosynthesis, prokaryotes, putrescine => GABA"	0	0	0	0	0	0	0	0	0	0	0	0	0	0	0	0	0	0	0	0	0	0	0	0	0.25	0	0	0	0	0	0	0	0	0
M00538	"Toluene degradation, toluene => benzoate"	0	0	0	0	0	0	0	0	0	0	0	0	0	0	0	0	0	0	0	0	0	0	0	0	0	0	0	0	0	0	0	0	0	0
M00537	"Xylene degradation, xylene => methylbenzoate"	0	0	0	0	0	0	0	0	0	0	0	0	0	0	0	0	0	0	0	0	0	0	0	0	0	0	0	0	0	0	0	0	0	0
M00419	"Cymene degradation, p-cymene => p-cumate"	0	0	0	0	0	0	0	0	0	0	0	0	0	0	0	0	0	0	0	0	0	0	0	0	0	0	0	0	0	0	0	0	0	0
M00547	"Benzene/toluene degradation, benzene => catechol / toluene => 3-methylcatechol"	0	0	0	0	0	0	0	0	0	0	0	0	0	0	0	0	0	0	0	0	0	0	0	0	0	0	0	0	0	0	0	0	0	0
M00548	"Benzene degradation, benzene => catechol"	0	0	0	0	0	0	0	0	0	0	0	0	0	0	0	0	0	0	0	0	0	0	0	0	0	0	0	0	0	0	0	0	0	0
M00551	"Benzoate degradation, benzoate => catechol / methylbenzoate => methylcatechol"	0	0	0	0	0	0	0	0	0	0	0	0	0	0	0	0	0	0	0	0	0	0	0	0	0	0	0	0	0	0	0	0	0	0
M00637	"Anthranilate degradation, anthranilate => catechol"	0	0	0	0	0	0	0	0	0	0	0	0	0	0	0	0	0	0	0	0	0	0	0	0	0	0	0	0	0	0	0	0	0	0
M00568	"Catechol ortho-cleavage, catechol => 3-oxoadipate"	0	0	0	0	0	0	0	0	0	0	0	0	0	0	0	0	0	0	0	0	0	0	0	0	0	0	0	0	0	0	0	0	0	0
M00569	"Catechol meta-cleavage, catechol => acetyl-CoA / 4-methylcatechol => propanoyl-CoA"	0	0	0	0	0	0.143	0.143	0	0	0	0	0	0.286	0	0	0	0	0.143	0	0	0	0.143	0	0	0.571	0	0	0	0	0	0.2	0.286	0	0.143
M00539	"Cumate degradation, p-cumate => 2-oxopent-4-enoate + 2-methylpropanoate"	0	0	0	0	0	0	0	0	0	0	0	0	0	0	0	0	0	0	0	0	0	0	0	0	0	0	0	0	0	0	0	0	0	0
M00543	"Biphenyl degradation, biphenyl => 2-oxopent-4-enoate + benzoate"	0	0	0	0	0	0	0	0	0	0	0	0	0	0	0	0	0	0	0	0	0	0	0	0	0	0	0	0	0	0	0	0	0	0
M00544	"Carbazole degradation, carbazole => 2-oxopent-4-enoate + anthranilate"	0	0	0	0	0	0	0	0	0	0	0	0	0	0	0	0	0	0	0	0	0	0	0	0	0	0	0	0	0	0	0	0	0	0
M00418	"Toluene degradation, anaerobic, toluene => benzoyl-CoA"	0	0	0	0	0	0	0	0	0	0	0	0	0	0	0	0	0	0	0	0	0	0	0	0	0	0	0	0	0	0	0	0	0	0
M00541	"Benzoyl-CoA degradation, benzoyl-CoA => 3-hydroxypimeloyl-CoA"	0	0	0	0	0	0	0	0	0	0	0	0	0	0	0	0	0	0	0	0	0	0	0	0	0	0	0	0	0	0	0	0	0	0
M00540	"Benzoate degradation, cyclohexanecarboxylic acid =>pimeloyl-CoA"	0	0	0	0	0	0	0	0	0	0	0	0	0	0	0	0	0	0	0	0	0	0	0	0	0	0	0	0	0	0	0	0	0	0
M00534	"Naphthalene degradation, naphthalene => salicylate"	0	0	0	0	0	0	0	0	0	0	0	0	0	0	0	0	0	0	0	0	0	0	0	0	0	0	0	0	0	0	0	0	0	0
M00638	"Salicylate degradation, salicylate => gentisate"	0	0	0	0	0	0	0	0	0	0	0	0	0	0	0	0	0	0	0	0	0	0	0	0	0	0	0	0	0	0	0	0	0	0
M00624	"Terephthalate degradation, terephthalate => 3,4-dihydroxybenzoate"	0	0	0	0	0	0	0	0	0	0	0	0	0	0	0	0	0	0	0	0	0	0	0	0	0	0	0	0	0	0	0	0	0	0
M00623	"Phthalate degradation, phthalate => protocatechuate"	0	0	0	0	0	0	0	0	0	0	0	0	0	0	0	0	0	0	0	0	0	0	0	0	0	0	0	0	0	0	0	0	0	0
M00636	"Phthalate degradation, phthalate => protocatechuate"	0	0	0	0	0	0	0	0	0	0	0	0	0	0	0	0	0	0	0	0	0	0	0	0	0	0	0	0	0	0	0	0	0	0
M00810	"Nicotine degradation, pyridine pathway, nicotine => 2,6-dihydroxypyridine/succinate semialdehyde"	0	0	0	0	0	0	0	0	0	0	0	0	0	0	0	0	0	0	0	0	0	0	0	0	0	0	0	0	0	0	0	0	0	0
M00811	"Nicotine degradation, pyrrolidine pathway, nicotine => succinate semialdehyde"	0	0	0	0	0	0	0	0	0	0	0	0	0	0	0	0	0	0	0	0	0	0	0	0	0	0	0	0	0	0	0	0	0	0
M00039	"Monolignol biosynthesis, phenylalanine/tyrosine  => monolignol"	0	0	0	0	0.1	0	0	0	0	0	0.1	0	0	0	0	0.1	0	0.1	0.1	0	0.1	0	0	0	0.1	0.1	0.1	0	0	0.1	0	0	0	0
M00137	"Flavanone biosynthesis, phenylalanine => naringenin"	0	0	0	0	0	0	0	0	0	0	0	0	0	0	0	0	0	0	0	0	0	0	0	0	0	0	0	0	0	0	0	0	0	0
M00138	"Flavonoid biosynthesis, naringenin => pelargonidin"	0	0	0	0	0	0	0	0	0	0	0	0	0	0	0	0	0	0	0	0	0	0	0	0	0	0	0	0	0	0	0	0	0	0
M00369	"Cyanogenic glycoside biosynthesis, tyrosine => dhurrin"	0	0	0	0	0	0	0	0	0	0	0	0	0	0	0	0	0	0	0	0	0	0	0	0	0	0	0	0	0	0	0	0	0	0
M00370	"Glucosinolate biosynthesis, tryptophan => glucobrassicin"	0	0	0	0	0	0	0	0	0	0	0	0	0	0	0	0	0	0	0	0	0	0	0	0	0	0	0	0	0	0	0	0	0	0
M00661	"Paspaline biosynthesis, geranylgeranyl-PP + indoleglycerol phosphate => paspaline"	0	0	0	0	0	0	0	0	0	0	0	0	0	0	0	0	0	0	0	0	0	0	0	0	0	0	0	0	0	0	0	0	0	0
M00672	"Penicillin biosynthesis, aminoadipate + cycteine + valine => penicillin"	0	0	0	0	0	0	0	0	0	0	0	0	0	0	0	0	0	0	0	0	0	0	0	0	0	0	0	0	0	0	0	0	0	0
M00673	"Cephamycin C biosynthesis, aminoadipate + cycteine + valine => cephamycin C"	0	0	0	0	0	0	0	0	0	0	0	0	0	0	0	0	0	0	0	0	0	0	0	0	0	0	0	0	0	0	0	0	0	0
M00675	"Carbapenem-3-carboxylate biosynthesis, pyrroline-5-carboxylate + malonyl-CoA => carbapenem-3-carboxylate"	0	0	0	0	0	0	0	0	0	0	0	0	0	0	0	0	0	0	0	0	0	0	0	0	0	0	0	0	0	0	0	0	0	0
M00736	"Nocardicin A biosynthesis, L-pHPG + arginine + serine => nocardicin A"	0	0	0	0	0	0	0	0	0	0	0	0	0	0	0	0	0	0	0	0	0	0	0	0	0	0	0	0	0	0	0	0	0	0
M00674	"Clavaminate biosynthesis, arginine + glyceraldehyde-3P => clavaminate"	0	0	0	0	0	0	0	0	0	0	0	0	0	0	0	0	0	0	0	0	0	0	0	0	0	0	0	0	0	0	0	0	0	0
M00773	"Tylosin biosynthesis, methylmalonyl-CoA + malonyl-CoA => tylactone => tylosin"	0	0	0	0	0	0	0	0	0	0	0	0	0	0	0	0	0	0	0	0	0	0	0	0	0	0	0	0	0	0	0	0	0	0
M00774	"Erythromycin biosynthesis, propanoyl-CoA + methylmalonyl-CoA => deoxyerythronolide B => erythromycin A/B"	0	0	0	0	0	0	0	0	0	0	0	0	0	0	0	0	0	0	0	0	0	0	0	0	0	0	0	0	0	0	0	0	0	0
M00775	"Oleandomycin biosynthesis, malonyl-CoA + methylmalonyl-CoA => 8,8a-deoxyoleandolide => oleandomycin"	0	0	0	0	0	0	0	0	0	0	0	0	0	0	0	0	0	0	0	0	0	0	0	0	0	0	0	0	0	0	0	0	0	0
M00776	"Pikromycin/methymycin/neomethymycin biosynthesis, methylmalonyl-CoA + malonyl-CoA => narbonolide/10-deoxymethynolide => pikromycin/methymycin/neomethymycin"	0	0	0	0	0	0	0	0	0	0	0	0	0	0	0	0	0	0	0	0	0	0	0	0	0	0	0	0	0	0	0	0	0	0
M00777	"Avermectin biosynthesis, 2-methylbutanoyl-CoA/isobutyryl-CoA => 6,8a-Seco-6,8a-deoxy-5-oxoavermectin 1a/1b aglycone => avermectin A1a/B1a/A1b/B1b"	0	0	0	0	0	0	0	0	0	0	0	0	0	0	0	0	0	0	0	0	0	0	0	0	0	0	0	0	0	0	0	0	0	0
M00778	"Type II polyketide backbone biosynthesis, acyl-CoA + malonyl-CoA => polyketide"	0	0	0	0	0	0	0	0	0	0	0	0	0	0	0	0	0	0	0	0	0	0	0	0	0	0	0	0	0	0	0	0	0	0
M00779	"Dihydrokalafungin biosynthesis, octaketide => dihydrokalafungin"	0	0	0	0	0	0	0	0	0	0	0	0	0	0	0	0	0	0	0	0	0	0	0	0	0	0	0	0	0	0	0	0	0	0
M00780	"Tetracycline/oxytetracycline biosynthesis, pretetramide => tetracycline/oxytetracycline"	0	0	0	0	0	0	0	0	0	0	0	0	0	0	0	0	0	0	0	0	0	0	0	0	0	0	0	0	0	0	0	0	0	0
M00781	"Nogalavinone/aklavinone biosynthesis, deoxynogalonate/deoxyaklanonate => nogalavinone/aklavinone"	0	0	0	0	0	0	0	0	0	0	0	0	0	0	0	0	0	0	0	0	0	0	0	0	0	0	0	0	0	0	0	0	0	0
M00782	"Mithramycin biosynthesis, 4-demethylpremithramycinone => mithramycin"	0	0	0	0	0	0	0	0	0	0	0	0	0	0	0	0	0	0	0	0	0	0	0	0	0	0	0	0	0	0	0	0	0	0
M00783	"Tetracenomycin C/8-demethyltetracenomycin C biosynthesis, tetracenomycin F2 => tetracenomycin C/8-demethyltetracenomycin C"	0	0	0	0	0	0	0	0	0	0	0	0	0	0	0	0	0	0	0	0	0	0	0	0	0	0	0	0	0	0	0	0	0	0
M00784	"Elloramycin biosynthesis, 8-demethyltetracenomycin C => elloramycin A"	0	0	0	0	0	0	0	0	0	0	0	0	0	0	0	0	0	0	0	0	0	0	0	0	0	0	0	0	0	0	0	0	0	0
M00786	"Fumitremorgin alkaloid biosynthesis, tryptophan + proline => fumitremorgin C/A"	0	0	0	0	0	0	0	0	0	0	0	0	0	0	0	0	0	0	0	0	0	0	0	0	0	0	0	0	0	0	0	0	0	0
M00789	"Rebeccamycin biosynthesis, tryptophan => rebeccamycin"	0	0	0	0	0	0	0	0	0	0	0	0	0	0	0	0	0	0	0	0	0	0	0	0	0	0	0	0	0	0	0	0	0	0
M00790	"Pyrrolnitrin biosynthesis, tryptophan => pyrrolnitrin"	0	0	0	0	0	0	0	0	0	0	0	0	0	0	0	0	0	0	0	0	0	0	0	0	0	0	0	0	0	0	0	0	0	0
M00805	"Staurosporine biosynthesis, tryptophan => staurosporine"	0	0	0	0	0	0	0	0	0	0	0	0	0	0	0	0	0	0	0	0	0	0	0	0	0	0	0	0	0	0	0	0	0	0
M00808	"Violacein biosynthesis, tryptophan => violacein"	0	0	0	0	0	0	0	0	0	0	0	0	0	0	0	0	0	0	0	0	0	0	0	0	0	0	0	0	0	0	0	0	0	0
M00814	"Acarbose biosynthesis, sedoheptulopyranose-7P => acarbose"	0	0	0	0	0	0	0	0	0	0	0	0	0	0	0	0	0	0	0	0	0	0	0	0	0	0	0	0	0	0	0	0	0	0
M00815	"Validamycin A biosynthesis, sedoheptulopyranose-7P => validamycin A"	0	0	0	0	0	0	0	0	0	0	0	0	0	0	0	0	0	0	0	0	0	0	0	0	0	0	0	0	0	0	0	0	0	0
M00785	"Cycloserine biosynthesis, arginine/serine => cycloserine"	0	0	0	0	0	0	0	0	0	0	0	0	0	0	0	0	0	0	0	0	0	0	0	0	0	0	0	0	0	0	0	0	0	0
M00787	"Bacilysin biosynthesis, prephenate => bacilysin"	0	0	0	0	0	0	0	0	0	0	0	0	0	0	0	0	0	0	0	0	0	0	0	0	0	0	0	0	0	0	0	0	0	0
M00788	"Terpentecin biosynthesis, GGAP => terpentecin"	0	0	0	0	0	0	0	0	0	0	0	0	0	0	0	0	0	0	0	0	0	0	0	0	0	0	0	0	0	0	0	0	0	0
M00819	"Pentalenolactone biosynthesis, farnesyl-PP => pentalenolactone"	0	0	0	0	0	0	0	0	0	0	0	0	0	0	0	0	0	0	0	0	0	0	0	0	0	0	0	0	0	0	0	0	0	0
M00161	Photosystem II	0	0	0	0	0	0	0	0	0	0	0	0	0	0	0	0	0	0	0	0	0	0	0	0	0	0	0	0	0	0	0	0	0	0
M00163	Photosystem I	0	0	0	0	0	0	0	0	0	0	0	0	0	0	0	0	0	0	0	0	0	0	0	0	0	0	0	0	0	0	0	0	0	0
M00597	Anoxygenic photosystem II	0	0	0	0	0	0	0	0	0	0	0	0	0	0	0	0	0	0	0	0	0	0	0	0	0	0	0	0	0	0	0	0	0	0
M00598	Anoxygenic photosystem I	0	0	0	0	0	0	0	0	0	0	0	0	0	0	0	0	0	0	0	0	0	0	0	0	0	0	0	0	0	0	0	0	0	0
M00144	"NADH:quinone oxidoreductase, prokaryotes"	0.929	1	0.615	0.769	0.692	0.692	0.857	0	0	0	0	0	0	0	0	0	0	0.417	0.667	0	0.182	1	0	1	0.692	0	0.769	0.333	0.692	0.333	0	0	0	0.091
M00145	"NAD(P)H:quinone oxidoreductase, chloroplasts and cyanobacteria"	0	0	0	0	0	0	0	0	0	0	0	0	0	0	0	0	0	0	0	0	0	0	0	0	0	0	0	0	0	0	0	0	0	0
M00142	"NADH:ubiquinone oxidoreductase, mitochondria"	0	0	0	0	0	0	0	0	0	0	0	0	0	0	0	0	0	0	0	0	0	0	0	0	0	0	0	0	0	0	0	0	0	0
M00143	"NADH dehydrogenase (ubiquinone) Fe-S protein/flavoprotein complex, mitochondria"	0	0	0	0	0	0	0	0	0	0	0	0	0	0	0	0	0	0	0	0	0	0	0	0	0	0	0	0	0	0	0	0	0	0
M00146	NADH dehydrogenase (ubiquinone) 1 alpha subcomplex	0	0	0	0	0	0	0	0	0	0	0	0	0	0	0	0	0	0	0	0	0	0	0	0	0	0	0	0	0	0	0	0	0	0
M00147	NADH dehydrogenase (ubiquinone) 1 beta subcomplex	0	0	0	0	0	0	0	0	0	0	0	0	0	0	0	0	0	0	0	0	0	0	0	0	0	0	0	0	0	0	0	0	0	0
M00149	"Succinate dehydrogenase, prokaryotes"	0.75	0.5	0.75	0.5	0.75	0.75	0.75	0	0	0	0.75	0	0	0.75	0	0	0	1	0	0	0	1	0	1	1	0.75	0.75	0	0.75	0.75	0	0	0.75	0.75
M00150	"Fumarate reductase, prokaryotes"	0	0	0	0	0	0.5	0.75	0	0	0	0	0.75	0.25	0	0	0	0.25	0	0	0	0.25	0.75	0	0.25	0	0	0	0	0	0	0	0.25	0	0
M00148	Succinate dehydrogenase (ubiquinone)	0	0	0	0	0	0	0	0	0	0	0	0	0	0	0	0	0	0	0	0	0	0	0	0	0	0	0	0	0	0	0	0	0	0
M00162	Cytochrome b6f complex	0	0	0	0	0	0	0	0	0	0	0	0	0	0	0	0	0	0	0	0	0	0	0	0	0	0	0	0	0	0	0	0	0	0
M00151	Cytochrome bc1 complex respiratory unit	0	0	0	0	0	1	1	0	0	0	0	1	0	1	0	0	0	1	0.667	0	0	1	0	1	1	0	0	0	0	0	0	0	0	0
M00152	Cytochrome bc1 complex	0	0	0	0	0	0.3	0.3	0	0	0	0	0.3	0	0	0	0	0	0.3	0.2	0	0	0.3	0	0.3	0.3	0	0	0	0	0	0	0	0	0
M00154	Cytochrome c oxidase	0	0	0	0	0	0	0	0	0	0	0	0	0	0.067	0	0	0	0	0	0	0	0.067	0	0	0	0	0	0	0	0	0	0	0	0
M00155	"Cytochrome c oxidase, prokaryotes"	0	0	0	0	0	0	0	0	0	0	0	0	0	1	0	0	0	0	0	0	0	0	0	0	0	0	0	0	0	0	0	0	0	0
M00153	Cytochrome d ubiquinol oxidase	1	1	1	1	0.5	1	0.5	0	0	0	0	0	0	0	0	0	0	0	0	0	0	1	0	0.5	0	1	1	1	1	0	0	0	1	1
M00417	Cytochrome o ubiquinol oxidase	0	0	0	0	0	0	0	0	0	0	0	0	0	0	0	0	0	0	0	0	0	0.75	0	0	0	0	0	0	0	0	0	0	0	0
M00416	Cytochrome aa3-600 menaquinol oxidase	0	0	0	0	0	0	0	0	0	0	0	0	0	0	0	0	0	0	0	0	0	0	0	0	0	0	0	0	0	0	0	0	0	0
M00156	"Cytochrome c oxidase, cbb3-type"	0	0	0	0	0	0.75	0.75	0	0	0	0.667	0.5	0	0	0	0	0	1	0.75	0	0	0.75	0	0.75	1	0	0	0	0	0	0	0	0	0
M00157	"F-type ATPase, prokaryotes and chloroplasts"	0.625	0.875	0.75	0.875	1	0.875	1	1	0	0.625	1	0.875	1	0.875	0.75	0.375	0.75	0.75	1	1	1	0.875	1	1	1	0	0.875	1	0.625	0.625	1	1	0	0.875
M00158	"F-type ATPase, eukaryotes"	0	0	0	0	0	0	0	0	0	0	0	0	0	0	0	0	0	0	0	0	0	0	0	0	0	0	0	0	0	0	0	0	0	0
M00159	"V/A-type ATPase, prokaryotes"	0	0	0	0	0	0	0	0	0	0	0	0	0.778	0	0.111	0.111	0.778	0	0	0.778	0.889	0	0.667	0	0	0.556	0	0	0	0	0	1	0.667	0
M00160	"V-type ATPase, eukaryotes"	0	0	0	0	0	0	0	0	0	0	0	0	0	0	0	0	0	0	0	0	0	0	0	0	0	0	0	0	0	0	0	0	0	0
M00260	"DNA polymerase III complex, bacteria"	0.833	0.667	1	1	1	0.833	1	0.833	0.5	0.833	1	1	1	0.667	0.833	0.333	1	0.833	1	1	1	1	1	1	1	1	1	1	0.833	0.833	1	1	1	0.833
M00264	"DNA polymerase II complex, archaea"	0	0	0	0	0	0	0	0	0	0	0	0	0	0	0	0	0	0	0	0	0	0	0	0	0	0	0	0	0	0	0	0	0	0
M00261	DNA polymerase alpha / primase complex	0	0	0	0	0	0	0	0	0	0	0	0	0	0	0	0	0	0	0	0	0	0	0	0	0	0	0	0	0	0	0	0	0	0
M00262	DNA polymerase delta complex	0	0	0	0	0	0	0	0	0	0	0	0	0	0	0	0	0	0	0	0	0	0	0	0	0	0	0	0	0	0	0	0	0	0
M00263	DNA polymerase epsilon complex	0	0	0	0	0	0	0	0	0	0	0	0	0	0	0	0	0	0	0	0	0	0	0	0	0	0	0	0	0	0	0	0	0	0
M00293	DNA polymerase zeta  complex	0	0	0	0	0	0	0	0	0	0	0	0	0	0	0	0	0	0	0	0	0	0	0	0	0	0	0	0	0	0	0	0	0	0
M00294	DNA polymerase gamma complex	0	0	0	0	0	0	0	0	0	0	0	0	0	0	0	0	0	0	0	0	0	0	0	0	0	0	0	0	0	0	0	0	0	0
M00284	Origin recognition complex	0	0	0	0	0	0	0	0	0	0	0	0	0	0	0	0	0	0	0	0	0	0	0	0	0	0	0	0	0	0	0	0	0	0
M00285	MCM complex	0	0	0	0	0	0	0	0	0	0	0	0	0	0	0	0	0	0	0	0	0	0	0	0	0	0	0	0	0	0	0	0	0	0
M00286	GINS complex	0	0	0	0	0	0	0	0	0	0	0	0	0	0	0	0	0	0	0	0	0	0	0	0	0	0	0	0	0	0	0	0	0	0
M00288	RPA complex	0	0	0	0	0	0	0	0	0	0	0	0	0	0	0	0	0	0	0	0	0	0	0	0	0	0	0	0	0	0	0	0	0	0
M00289	RF-C complex	0	0	0	0	0	0	0	0	0	0	0	0	0	0	0	0	0	0	0	0	0	0	0	0	0	0	0	0	0	0	0	0	0	0
M00424	Shelterin complex	0	0	0	0	0	0	0	0	0	0	0	0	0	0	0	0	0	0	0	0	0	0	0	0	0	0	0	0	0	0	0	0	0	0
M00296	BER complex	0	0	0	0	0	0	0	0	0	0	0	0	0	0	0	0	0	0	0	0	0	0	0	0	0	0	0	0	0	0	0	0	0	0
M00290	Holo-TFIIH complex	0	0	0	0	0	0	0	0	0	0	0	0	0	0	0	0	0	0	0	0	0	0	0	0	0	0	0	0	0	0	0	0	0	0
M00291	MRN complex	0	0	0	0	0	0	0	0	0	0	0	0	0	0	0	0	0	0	0	0	0	0	0	0	0	0	0	0	0	0	0	0	0	0
M00292	MRX complex	0	0	0	0	0	0	0	0	0	0	0	0	0	0	0	0	0	0	0	0	0	0	0	0	0	0	0	0	0	0	0	0	0	0
M00297	DNA-PK complex	0	0	0	0	0	0	0	0	0	0	0	0	0	0	0	0	0	0	0	0	0	0	0	0	0	0	0	0	0	0	0	0	0	0
M00295	BRCA1-associated genome surveillance complex (BASC)	0	0	0	0	0	0	0	0	0	0	0	0	0	0	0	0	0	0	0	0	0	0	0	0	0	0	0	0	0	0	0	0	0	0
M00413	FA core complex	0	0	0	0	0	0	0	0	0	0	0	0	0	0	0	0	0	0	0	0	0	0	0	0	0	0	0	0	0	0	0	0	0	0
M00414	Bloom's syndrome complex	0	0	0	0	0	0	0	0	0	0	0	0	0	0	0	0	0	0	0	0	0	0	0	0	0	0	0	0	0	0	0	0	0	0
M00183	"RNA polymerase, bacteria"	0.75	0.667	0.5	0.5	0.75	1	1	0.75	0.75	0.75	0.75	1	1	1	0.75	0.75	1	0.75	0.5	1	1	1	0.333	1	1	0.75	0.75	0.5	0.25	0.333	0.5	1	0.25	0.75
M00184	"RNA polymerase, archaea"	0	0	0	0	0	0	0	0	0	0	0	0	0	0	0	0	0	0	0	0	0	0	0	0	0	0	0	0	0	0	0	0	0	0
M00180	"RNA polymerase II, eukaryotes"	0	0	0	0	0	0	0	0	0	0	0	0	0	0	0	0	0	0	0	0	0	0	0	0	0	0	0	0	0	0	0	0	0	0
M00181	"RNA polymerase III, eukaryotes"	0	0	0	0	0	0	0	0	0	0	0	0	0	0	0	0	0	0	0	0	0	0	0	0	0	0	0	0	0	0	0	0	0	0
M00182	"RNA polymerase I, eukaryotes"	0	0	0	0	0	0	0	0	0	0	0	0	0	0	0	0	0	0	0	0	0	0	0	0	0	0	0	0	0	0	0	0	0	0
M00351	"Spliceosome, U1-snRNP"	0	0	0	0	0	0	0	0	0	0	0	0	0	0	0	0	0	0	0	0	0	0	0	0	0	0	0	0	0	0	0	0	0	0
M00352	"Spliceosome, U2-snRNP"	0	0	0	0	0	0	0	0	0	0	0	0	0	0	0	0	0	0	0	0	0	0	0	0	0	0	0	0	0	0	0	0	0	0
M00354	"Spliceosome, U4/U6.U5 tri-snRNP"	0	0	0	0	0	0	0	0	0	0	0	0	0	0	0	0	0	0	0	0	0	0	0	0	0	0	0	0	0	0	0	0	0	0
M00355	"Spliceosome, 35S U5-snRNP"	0	0	0	0	0	0	0	0	0	0	0	0	0	0	0	0	0	0	0	0	0	0	0	0	0	0	0	0	0	0	0	0	0	0
M00353	"Spliceosome, Prp19/CDC5L complex"	0	0	0	0	0	0	0	0	0	0	0	0	0	0	0	0	0	0	0	0	0	0	0	0	0	0	0	0	0	0	0	0	0	0
M00396	Lsm 2-8 complex	0	0	0	0	0	0	0	0	0	0	0	0	0	0	0	0	0	0	0	0	0	0	0	0	0	0	0	0	0	0	0	0	0	0
M00397	Lsm 1-7 complex	0	0	0	0	0	0	0	0	0	0	0	0	0	0	0	0	0	0	0	0	0	0	0	0	0	0	0	0	0	0	0	0	0	0
M00398	Sm core complex	0	0	0	0	0	0	0	0	0	0	0	0	0	0	0	0	0	0	0	0	0	0	0	0	0	0	0	0	0	0	0	0	0	0
M00399	Cap binding complex	0	0	0	0	0	0	0	0	0	0	0	0	0	0	0	0	0	0	0	0	0	0	0	0	0	0	0	0	0	0	0	0	0	0
M00425	H/ACA ribonucleoprotein complex	0	0	0	0	0	0	0	0	0	0	0	0	0	0	0	0	0	0	0	0	0	0	0	0	0	0	0	0	0	0	0	0	0	0
M00426	Survival motor neuron (SMN) complex	0	0	0	0	0	0	0	0	0	0	0	0	0	0	0	0	0	0	0	0	0	0	0	0	0	0	0	0	0	0	0	0	0	0
M00427	Nuclear pore complex	0	0	0	0	0	0	0	0	0	0	0	0	0	0	0	0	0	0	0	0	0	0	0	0	0	0	0	0	0	0	0	0	0	0
M00428	eIF4F complex	0	0	0	0	0	0	0	0	0	0	0	0	0	0	0	0	0	0	0	0	0	0	0	0	0	0	0	0	0	0	0	0	0	0
M00430	Exon junction complex (EJC)	0	0	0	0	0	0	0	0	0	0	0	0	0	0	0	0	0	0	0	0	0	0	0	0	0	0	0	0	0	0	0	0	0	0
M00405	THC complex	0	0	0	0	0	0	0	0	0	0	0	0	0	0	0	0	0	0	0	0	0	0	0	0	0	0	0	0	0	0	0	0	0	0
M00406	TREX complex	0	0	0	0	0	0	0	0	0	0	0	0	0	0	0	0	0	0	0	0	0	0	0	0	0	0	0	0	0	0	0	0	0	0
M00390	"Exosome, archaea"	0	0	0	0	0	0	0	0	0	0	0	0	0	0	0	0	0	0	0	0	0	0	0	0	0	0	0	0	0	0	0	0	0	0
M00391	"Exosome, eukaryotes"	0	0	0	0	0	0	0	0	0	0	0.1	0	0	0	0	0	0	0	0	0	0	0	0	0	0	0	0	0	0	0	0	0	0	0
M00392	Ski complex	0	0	0	0	0	0	0	0	0	0	0	0	0	0	0	0	0	0	0	0	0	0	0	0	0	0	0	0	0	0	0	0	0	0
M00393	TRAMP complex	0	0	0	0	0	0	0	0	0	0	0	0	0	0	0	0	0	0	0	0	0	0	0	0	0	0	0	0	0	0	0	0	0	0
M00394	RNA degradosome	0.75	0.75	0.5	0.5	0.5	0.5	0.5	0.5	0.5	0.5	0.5	1	0.5	0.75	0.5	0.25	0.5	0.75	0.75	0.5	0.5	0.75	0.5	1	0.75	0.5	0.5	0.5	0.25	0.25	0.5	0.5	0.5	0.5
M00395	Decapping complex	0	0	0	0	0	0	0	0	0	0	0	0	0	0	0	0	0	0	0	0	0	0	0	0	0	0	0	0	0	0	0	0	0	0
M90000	"Ribosome, prokaryote"	0.544	0.532	0.443	0.557	0.62	0.456	0.582	0.595	0.494	0.456	0.608	0.253	0.532	0.468	0.582	0.152	0.532	0.279	0.241	0.266	0.646	0.608	0.304	0.62	0.532	0.544	0.304	0.228	0.38	0.316	0.202	0.582	0.202	0.532
M91000	"Ribosome, all"	0.331	0.323	0.269	0.339	0.377	0.277	0.354	0.361	0.3	0.277	0.369	0.154	0.323	0.285	0.354	0.092	0.323	0.169	0.146	0.162	0.392	0.369	0.185	0.377	0.323	0.331	0.185	0.139	0.231	0.192	0.123	0.354	0.123	0.323
M00178	"Ribosome, bacteria"	0.827	0.808	0.673	0.846	0.942	0.692	0.885	0.904	0.75	0.692	0.923	0.385	0.808	0.712	0.885	0.231	0.808	0.423	0.365	0.404	0.981	0.923	0.462	0.942	0.808	0.827	0.462	0.346	0.577	0.481	0.308	0.885	0.308	0.808
M00179	"Ribosome, archaea"	0.483	0.431	0.379	0.483	0.517	0.379	0.5	0.5	0.483	0.414	0.517	0.086	0.431	0.328	0.517	0.121	0.466	0.121	0.121	0.155	0.517	0.5	0.138	0.5	0.414	0.534	0.224	0.069	0.379	0.241	0.121	0.483	0.069	0.517
M00177	"Ribosome, eukaryotes"	0	0	0	0	0	0	0	0	0	0	0	0	0	0	0	0	0	0	0	0	0	0	0	0	0	0	0	0	0	0	0	0	0	0
M00340	"Proteasome, 20S core particle"	0	0	0	0	0	0	0	0	0	0	0	0	0	0	0	0	0	0	0	0	0	0	0	0	0	0	0	0	0	0	0	0	0	0
M00341	"Proteasome, 19S regulatory particle (PA700)"	0	0	0	0	0	0	0	0	0	0	0	0	0	0	0	0	0	0	0	0	0	0	0	0	0	0	0	0	0	0	0	0	0	0
M00337	Immunoproteasome	0	0	0	0	0	0	0	0	0	0	0	0	0	0	0	0	0	0	0	0	0	0	0	0	0	0	0	0	0	0	0	0	0	0
M00342	Bacterial proteasome	0.5	0.5	0	0	0	0	0	0	0	0	0	0	0	0.5	0	0	0	0	0	0	0	0	0	0	0	0	0	0	0	0	0	0	0	0
M00343	Archaeal proteasome	0	0	0	0	0	0	0	0	0	0	0	0	0	0	0	0	0	0	0	0	0	0	0	0	0	0	0	0	0	0	0	0	0	0
M00379	SCF-MET30 complex	0	0	0	0	0	0	0	0	0	0	0	0	0	0	0	0	0	0	0	0	0	0	0	0	0	0	0	0	0	0	0	0	0	0
M00380	SCF-BTRC complex	0	0	0	0	0	0	0	0	0	0	0	0	0	0	0	0	0	0	0	0	0	0	0	0	0	0	0	0	0	0	0	0	0	0
M00381	SCF-SKP2 complex	0	0	0	0	0	0	0	0	0	0	0	0	0	0	0	0	0	0	0	0	0	0	0	0	0	0	0	0	0	0	0	0	0	0
M00382	SCF-FBS complex	0	0	0	0	0	0	0	0	0	0	0	0	0	0	0	0	0	0	0	0	0	0	0	0	0	0	0	0	0	0	0	0	0	0
M00407	SCF-CDC4 complex	0	0	0	0	0	0	0	0	0	0	0	0	0	0	0	0	0	0	0	0	0	0	0	0	0	0	0	0	0	0	0	0	0	0
M00411	SCF-GRR1 complex	0	0	0	0	0	0	0	0	0	0	0	0	0	0	0	0	0	0	0	0	0	0	0	0	0	0	0	0	0	0	0	0	0	0
M00383	ECV complex	0	0	0	0	0	0	0	0	0	0	0	0	0	0	0	0	0	0	0	0	0	0	0	0	0	0	0	0	0	0	0	0	0	0
M00384	Cul3-SPOP complex	0	0	0	0	0	0	0	0	0	0	0	0	0	0	0	0	0	0	0	0	0	0	0	0	0	0	0	0	0	0	0	0	0	0
M00385	Cul4-DDB1-DDB2 complex	0	0	0	0	0	0	0	0	0	0	0	0	0	0	0	0	0	0	0	0	0	0	0	0	0	0	0	0	0	0	0	0	0	0
M00386	Cul4-DDB1-CSA complex	0	0	0	0	0	0	0	0	0	0	0	0	0	0	0	0	0	0	0	0	0	0	0	0	0	0	0	0	0	0	0	0	0	0
M00387	SCF-FBW7 complex	0	0	0	0	0	0	0	0	0	0	0	0	0	0	0	0	0	0	0	0	0	0	0	0	0	0	0	0	0	0	0	0	0	0
M00388	ECS complex	0	0	0	0	0	0	0	0	0	0	0	0	0	0	0	0	0	0	0	0	0	0	0	0	0	0	0	0	0	0	0	0	0	0
M00389	APC/C complex	0	0	0	0	0	0	0	0	0	0	0	0	0	0	0	0	0	0	0	0	0	0	0	0	0	0	0	0	0	0	0	0	0	0
M00400	p97-Ufd1-Npl4 complex	0.333	0	0	0	0	0	0	0	0	0	0	0.333	0	0	0	0.333	0	0	0	0	0	0	0	0	0	0	0	0	0.333	0	0	0	0	0
M00401	Sec61 complex	0	0	0	0	0	0	0	0	0	0	0	0	0	0	0	0	0	0	0	0	0	0	0	0	0	0	0	0	0	0	0	0	0	0
M00402	Translocon-associated protein (TRAP) complex	0	0	0	0	0	0	0	0	0	0	0	0	0	0	0	0	0	0	0	0	0	0	0	0	0	0	0	0	0	0	0	0	0	0
M00403	HRD1/SEL1 ERAD complex	0.1	0	0	0	0	0	0	0	0	0	0	0.1	0	0	0	0.1	0	0	0	0	0	0	0	0	0	0	0	0	0.1	0	0	0	0	0
M00404	COPII complex	0	0	0	0	0	0	0	0	0	0	0	0	0	0	0	0	0	0	0	0	0	0	0	0	0	0	0	0	0	0	0	0	0	0
M00408	ESCRT-0 complex	0	0	0	0	0	0	0	0	0	0	0	0	0	0	0	0	0	0	0	0	0	0	0	0	0	0	0	0	0	0	0	0	0	0
M00409	ESCRT-I complex	0	0	0	0	0	0	0	0	0	0	0	0	0	0	0	0	0	0	0	0	0	0	0	0	0	0	0	0	0	0	0	0	0	0
M00410	ESCRT-II complex	0	0	0	0	0	0	0	0	0	0	0	0	0	0	0	0	0	0	0	0	0	0	0	0	0	0	0	0	0	0	0	0	0	0
M00412	ESCRT-III complex	0	0	0	0	0	0	0	0	0	0	0	0	0	0	0	0	0	0	0	0	0	0	0	0	0	0	0	0	0	0	0	0	0	0
M00185	Sulfate transport system	0	0	0	0	0	0	0.25	0	0	0	0	1	0	0	0	0	0	0	0.25	0	0	0.75	0.25	1	1	0	0	0	0	0	0	0	0	0.25
M00189	Molybdate transport system	1	1	0	0	0	1	1	0	0	0	0	0.667	0	1	0	0	0.333	0.667	0.333	0.667	1	0.333	0	1	0.667	0	0	0	0	0	0	0	0	1
M00423	Molybdate/tungstate transport system	0	0	0	0	0	0	0	0	0	0	0	0	0	0	0	0	0	0	0	0	0	0	0	0	0	0	0	0	0	0	0	0	0	0
M00186	Tungstate transport system	0	0	0	0	0	0	1	0	0	0	0	0	0	0	0	0	0	0	0	0	0	0	0	0	0	0	0	0	0	0	0	0	0	0
M00438	Nitrate/nitrite transport system	0	0	0	0	0	0	0	0	0	0	0	0	0	0	0	0	0	0	0.333	0	0	0	0	0	0	0	0	0	0	0	0	0	0	0
M00321	Bicarbonate transport system	0	0	0	0	0	0	0	0	0	0	0	0	0	0	0	0	0	0	0	0	0	0	0	0	0	0	0	0	0	0	0	0	0	0
M00188	NitT/TauT family transport system	0.667	1	0.333	0	0.333	1	1	0	0	0	0	0.667	0	0	0	0	0	0.667	1	0.667	1	1	0.333	0	0.667	1	0.333	0.333	0.333	0.333	0	0.667	1	0.667
M00435	Taurine transport system	0	0	0	0	0	0	0	0	0	0	0	0	0	0	0	0	0	0	0	0.333	0.333	0	0	0	0	0	0	0	0	0	0	0	0	0
M00436	Sulfonate transport system	0	0	0	0	0	0.333	0.667	0	0	0	0	0.333	0	0	0	0	0	0	0	0	0.333	0	0	0	0	0	0	0	0	0	0	0.333	0	0
M00437	Phthalate transport system	0	0	0	0	0	0	0	0	0	0	0	0	0	0	0	0	0	0	0	0	0	0	0	0	0	0	0	0	0	0	0	0	0	0
M00190	Iron(III) transport system	1	0	0	0	0	0	0	0	0	0	0	0.667	1	0	0	0	1	0	1	1	1	0	0	1	1	0	0	0	0	0	0	1	0	0.333
M00191	Thiamine transport system	0.333	0	0	0	0	0	0	0	0	0	0	1	0	0	0	0	0	0.667	0.667	0	0	0	0	0	0.667	0	0	0	0	0	0	0	0	0
M00299	Spermidine/putrescine transport system	0	0	0	0	0	0	0	0	0	0	0	0.25	1	0	0	0	0.75	0	0	1	1	0	0	0.25	0	0	0	0	0	0	0	1	0	0
M00300	Putrescine transport system	0	0	0	0	0	0	0	0	0	0	0	0	0	0	0	0	0.25	1	1	0.25	0.25	0	0	0	1	0	0	0	0	0	0	0	0	0
M00193	Putative spermidine/putrescine transport system	0	0	0	0	0	0	0	0	0	0	0	0	0	0	0	0	0	0	0	0.75	0.75	0	0	0	0	0	0	0	0	0	0	0	0	0
M00301	Mannopine transport system	0	0	0	0	0	0	0	0	0	0	0	0	0	0	0	0	0	0	0	0	0	0	0	0	0	0	0	0	0	0	0	0	0	0
M00302	2-Aminoethylphosphonate transport system	0	0	0	0	0	0	0	0	0	0	0	0	0	0	0	0	0	0	0	0	0	0	0	0	0	0	0	0	0	0	0	0	0	0
M00208	Glycine betaine/proline transport system	0	0	0	0	0	0	0	0	0	0	0	0	0	0	0	0	0	0	0	0	0	1	0	0	0	0	0	0	0	0	0	1	0	0
M00209	Osmoprotectant transport system	0	1	0	0	0	0	0	0	0	0	0	1	1	1	0	0	0.667	0	0	0	1	0	0	0	1	0	0	0	0	0	0	1	0	0
M00442	Putative hydroxymethylpyrimidine transport system	0	0	0	0	0	0	0	0	0	0	0	0.667	0	0	0	0	0	0	0	0	0.333	0	0.333	0.667	0	0	0	0	0	0	0	0	0	0
M00192	Putative thiamine transport system	0	0	0	0	0	0	0	0	0	0	0	0	0	0	0	0	0	0	0	0	0	0	0	0	0	0	0	0	0	0	0	0	0	0
M00194	Maltose/maltodextrin transport system	0.25	0	0	0	0	0	0	0	0	0	0	0	0.25	0.25	0	0	0.25	0	0	0.25	0.25	0.25	0	0	0	0	0	0	0	0	0	0.25	0	0
M00196	Raffinose/stachyose/melibiose transport system	1	0	0	0	0	0	0	0	0	0	0	0	0.75	0.25	0	0	0.75	0	0	1	1	0.25	0	0	0	0	0	0	0	0	0	1	0	0
M00201	alpha-Glucoside transport system	0	0	0	0	0	0	0	0	0	0	0	0	0	0	0	0	0	0	0	0	0	0	0	0	0	0	0	0	0	0	0	0	0	0
M00203	Glucose/arabinose transport system	0	0	0	0	0	0	0	0	0	0	0	0	0	0	0	0	0	0	0	0	0	0	0	0	0	0	0	0	0	0	0	0	0	0
M00605	Glucose/mannose transport system	0.25	0	0	0	0	0	0	0	0	0	0	0	0.25	0.25	0	0	0.25	0	0	0.25	0.25	0.25	0	0	0	0	0	0	0	0	0	0.25	0	0
M00204	Trehalose/maltose transport system	0	0	0	0	0	0	0	0	0	0	0	0	0	0	0	0	0	0	0	0	0	0.25	0	0	0	0	0	0	0	0	0	0	0	0
M00604	Trehalose transport system	0	0	0	0	0	0	0	0	0	0	0	0	0	0	0	0	0	0	0	0	0	0	0	0	0	0	0	0	0	0	0	0	0	0
M00205	N-Acetylglucosamine transport system	0	0	0	0	0	0	0	0	0	0	0	0	1	0	0	0	1	0	0	0	0.333	0	0	0	0	0	0	0	0	0	0	0	0	0
M00206	Cellobiose transport system	0.25	0	0	0	0	0	0	0	0	0	0	0	0.25	0.25	0	0	0.25	0	0	0.25	0.25	0.25	0	0	0	0	0	0	0	0	0	0.25	0	0
M00606	"N,N'-Diacetylchitobiose transport system"	0.25	0	0	0	0	0	0	0	0	0	0	0	0.25	0.25	0	0	0.25	0	0	0.25	0.25	0.25	0	0	0	0	0	0	0	0	0	0.25	0	0
M00601	Putative chitobiose transport system	0	0	0	0	0	0	0	0	0	0	0	0	0	0	0	0	0	0	0	0	1	0	0	0	0	0	0	0	0	0	0	0	0	0
M00213	L-Arabinose transport system	0	0	0	0	0	0	0	0	0	0	0	0	0	0	0	0	0	0	0	0	0	0	0	0	0	0	0	0	0	0	0	0	0	0
M00199	L-Arabinose/lactose transport system	0	0	0	0	0	0	0	0	0	0	0	0	1	0	0	0	0	0	0	0	1	0	0	0	0	0	0	0	0	0	0	0	0	0
M00202	Oligogalacturonide transport system	0	0	0	0	0	0	0	0	0	0	0	0	0	0	0	0	0	0	0	0	0.333	0	0	0	0	0	0	0	0	0	0	0	0	0
M00600	"alpha-1,4-Digalacturonate transport system"	0	0	0	0	0	0	0	0	0	0	0	0	0	0	0	0	0	0	0	0	0	0	0	0	0	0	0	0	0	0	0	0	0	0
M00603	Putative aldouronate transport system	0	0	0	0	0	0	0	0	0	0	0	0	1	0	0	0	1	0	0	0	1	0	0	0	0	0	0	0	0	0	0	1	0	0
M00214	Methyl-galactoside transport system	0	0	0	0	0	0	0	0	0	0	0	0	1	0	0	0	0	0	1	0	0.667	0.667	0	0	1	0	0	0	0	0	0	0	0	1
M00215	D-Xylose transport system	0	0	0	0	0	0	0	0	0	0	0	0	0	0	0	0	0	0	0	0	0.333	0	0	0	0	0	0	0	0	0	0	0	0	0
M00619	Xylobiose transport system	0	0	0	0	0	0	0	0	0	0	0	0	0	0	0	0	0	0	0	0	0	0	0	0	0	0	0	0	0	0	0	0	0	0
M00216	Multiple sugar transport system	0	0	0	0	0	0	0	0	0	0	0	0	0	0	0	0	0	0	0	0	1	0	0	0	0	0	0	0	0	0	0	0	0	0
M00217	D-Allose transport system	0	0	0	0	0	0	0	0	0	0	0	0	0	0	0	0	0	0	0	0	0	0	0	0	0	0	0	0	0	0	0	0	0	0
M00218	Fructose transport system	0	0	0	0	0	0	0	0	0	0	0	0	0	0	0	0	0	0	0	0	0.333	0	0	0	0	0	0	0	0	0	0	0	0	0
M00219	AI-2 transport system	0	0	0	0	0	0	0	0	0	0	0	0	0	0	0	0	0.25	0	0	0	0.75	0	0	0	0	0	0	0	0	0	0	0	0	0
M00220	Rhamnose transport system	1	0	0	0	0	0	0	0	0	0	0	0	0	0	0	0	0	0	0	0	0	0	0	0	0	0	0	0	0	0	0	0	0	0
M00212	Ribose transport system	1	0	0	0	0	0	0	0	0	0	0	1	1	1	0	0	1	0	0	0	1	0	0	0.667	0	0	0	0	0	0	0	1	0	0.333
M00590	Erythritol transport system	0	0	0	0	0	0	0	0	0	0	0	0	0	0	0	0	0	0	0	0	0	0	0	0	0	0	0	0	0	0	0	0	0	0
M00591	Putative xylitol transport system	0	0	0	0	0	0	0	0	0	0	0	0	0	0	0	0	0	0	0	0	0	0	0	0	0	0	0	0	0	0	0	0	0	0
M00592	Inositol transport system	0	0	0	0	0	0	0	0	0	0	0	0	0	0	0	0	0	0	0	0	0	0	0	0	0	0	0	0	0	0	0	0	0	0
M00593	Inositol transport system	0	0	0	0	0	0	0	0	0	0	0	0	0	0	0	0	0	0	0	0	0.667	0	0	0	0	0	0	0	0	0	0	0	0	0
M00599	Inositol-phosphate transport system	0	0	0	0	0	0	0	0	0	0	0	0	0	0	0	0	0	0	0	0	0	0	0	0	0	0	0	0	0	0	0	0	0	0
M00197	Putative fructooligosaccharide transport system	0.25	0	0	0	0	0	0	0	0	0	0	0	0.75	0.25	0	0	0.25	0	0	0.25	0.25	0.25	0	0	0	0	0	0	0	0	0	1	0	0
M00607	Glycerol transport system	0	0	0	0	0	0	0	0	0	0	0	0	0	0	0	0	0	0	0	0	0	0.4	0	0	0	0	0	0	0	0	0	0	0	0
M00198	Putative sn-glycerol-phosphate transport system	0	0	0	0	0	0	0	0	0	0	0	0	0	0	0	0	0	0	0	0	0.25	0	0	0	0	0	0	0	0	0	0	0	0	0
M00200	Putative sorbitol/mannitol transport system	0.25	0	0	0	0	0	0	0	0	0	0	0	0.25	0.25	0	0	0.25	0	0	0.25	0.25	0.25	0	0	0	0	0	0	0	0	0	0.25	0	0
M00602	Arabinosaccharide transport system	0.25	0	0	0	0	0	0	0	0	0	0	0	0.25	0.25	0	0	0.25	0	0	0.25	0.25	0.25	0	0	0	0	0	0	0	0	0	0.25	0	0
M00669	gamma-Hexachlorocyclohexane transport system	0	0	0.75	0.75	0.75	1	1	0	0	0	0.75	0.75	0	0	0	0	0	0.75	0.25	0	0	0.75	0	0	0.75	0.75	0.75	0.5	0.75	0.75	0.5	0	0.75	0.75
M00210	Phospholipid transport system	0	0	0.6	0.6	0.6	0.8	0.8	0	0	0	0.6	0.8	0	0	0	0	0	1	0.4	0	0	0.8	0	0	1	0.6	0.6	0.4	0.6	0.6	0.4	0	0.6	0.6
M00670	Mce transport system	0	0	0.75	0.75	0.75	0.75	0.75	0	0	0	0.75	0.75	0	0	0	0	0	0.75	0.25	0	0	0.75	0	0	0.75	0.75	0.75	0.5	0.75	0.75	0.5	0	0.75	0.75
M00491	arabinogalactan oligomer/maltooligosaccharide transport system	1	0	0	0	0	0	0	0	0	0	0	0	1	1	0	0	0.25	0	0	1	1	0.25	0	0	0	0	0	0	0	0	0	1	0	0
M00207	Putative multiple sugar transport system	1	0.25	0	0	0	0	0	0	0	0	0	0	1	1	0	0	1	0	0	0.25	1	0.25	0	0	0	0	0	0	0	0	0	1	0	0
M00221	Putative simple sugar transport system	1	0.667	0	0	0	0	0	0	0	0	0	1	0.667	1	0	0	0.333	0	0	0	1	0.333	0.667	0	0	0	0	0	0	0	0	0.667	0	0
M00211	Putative ABC transport system	0	0	0	0	0	0	0	0	0	0	0	0	0	0	0	0	0.5	0	0	0	0	0	0	0	0	0	0.5	0	1	0	0	0	0	1
M00222	Phosphate transport system	0	0	0.25	0.25	0.25	0.5	0.25	0	0	0	0	0	0.75	0	0	0	0	0	0.25	0.25	0.75	0	0	0	0	0	0.25	0.25	0.25	0.25	0	1	0	1
M00223	Phosphonate transport system	0	0	0	0	0	0	0	0	0	0	0	1	0.667	0	0	0	1	0.333	0.333	0	1	0	0.667	0.333	0	0	0	0	0	0	0	0	0	0
M00225	Lysine/arginine/ornithine transport system	0	0	0	0	0	0	0	0	0	0	0	0	0	0	0	0	0	0	0	0	0	0	0	0.25	0	0	0	0	0	0	0	0	0	0
M00226	Histidine transport system	0	0	0	0	0	0	0	0	0	0	0	0	0	0	0	0	0	0	0	0	0	0	0	0.25	0	0	0	0	0	0	0	0	0	0
M00227	Glutamine transport system	0	0	0	0	0	0	0	0	0	0	0	0	0	0	0	0	0	0	0	0	0	0	0	0	0	0	0	0	0	0	0	0	0	0
M00229	Arginine transport system	0	0	0	0	0	0	0	0	0	0	0	0	0	0	0	0	0	0	0	0	0	0	0	0.5	0	0	0	0	0	0	0	0	0	0
M00230	Glutamate/aspartate transport system	0	0	0	0	0	0	0	0	0	0	0	0	0	0	0	0	0	0	0	0	0	0	0	0	0	0	0	0	0	0	0	0	0	0
M00231	Octopine/nopaline transport system	0	0	0	0	0	0	0	0	0	0	0	0	0	0	0	0	0	0	0	0	0	0	0	0	0	0	0	0	0	0	0	0	0	0
M00232	General L-amino acid transport system	0	0	0	0	0	0.25	0	0	0	0	0	0.75	0	0	0	0	0	0	0	0	0	0.25	0	0	0	0	0	0	0	0	0	0	0	0
M00233	Glutamate transport system	0	0	0	0	0	0	0	0	0	0	0	0	0	0	0	0	0	0	0	0	0	0	0	0	0	0	0	0	0	0	0	0	0	0
M00234	Cystine transport system	0	0	0	0	0	1	1	0	0	0	0	1	0.667	0	0	0	0.667	0	0.667	0	0	0.667	0	0	0.667	0	0	0	0	0	0	0.667	0	0
M00585	L-Cystine transport system	0	0	0	0	0	0	0	0	0	0	0	0	0	0	0	0	0	0	0	0	0.4	0	0.2	0	0	0	0	0	0	0	0	0.8	0	0
M00235	Arginine/ornithine transport system	0	0	0	0	0	0	0	0	0	0	0	0	0	0	0	0	0	0	0	0	0	0	0	0	0	0	0	0	0	0	0	0	0	0
M00587	Arginine/lysine/histidine/glutamine transport system	0	0	0	0	0	0	0	0	0	0	0	0	0	0	0	0	0	0	0	0	0	0	0	0	0	0	0	0	0	0	0	0	0	0
M00589	Putative lysine transport system	0	0	0	0	0	0	0	0	0	0	0	0	0.667	0	0	0	0.333	0	0	0	0.667	0	0	0	0	0	0	0	0	0	0	1	0	0
M00237	Branched-chain amino acid transport system	0	0	0	0	0	0	0	0	0	0	0	0.4	1	0	0	0	1	0	0	1	1	1	1	0	0	0	0	0	0	0	0	1	0	0.8
M00322	Neutral amino acid transport system	0	0	0	0	0	0	0	0	0	0	0	0	0	0	0	0	0	0	0	0	0	0	0	0	0	0	0	0	0	0	0	0	0	0
M00323	Urea transport system	0	0	0	0	0	0	0	0	0	0	0	0	0	0	0	0	0	0	0	0	0	0	0	0	0	0	0	0	0	0	0	0	0	0
M00238	D-Methionine transport system	1	1	0	0	0	1	1	0	0	0	0	0.333	0.667	1	0	0	1	0.667	0.667	1	1	1	1	1	1	0	0	0	0	0	0	1	0	1
M00228	Putative glutamine transport system	0	0	0	0	0	0	0	0	0	0	0	0	0	0	0	0	0	0	0	0	0	0	0	0	0	0	0	0	0	0	0	1	0	0
M00586	Putative amino-acid transport system	0	0	0	0	0	0	0	0	0	0	0	0	0.667	0	0	0	0	0	0	0.667	1	0	0	0	0	0	0	0	0	0	0	0	0	0
M00236	Putative polar amino acid transport system	1	1	0	0	0	1	1	1	0	0.667	0	0.333	1	0.333	0	0	1	0.667	1	1	1	1	0.333	1	1	0	0	0	0	0	0	1	0	1
M00439	Oligopeptide transport system	0.6	0	0	0	0	0	0	0	0	0	0	1	1	0.2	0	0	1	0	0	1	1	0.6	1	0	0.6	0	0	0	0	0	0	1	0	1
M00324	Dipeptide transport system	0	0	0	0	0	0	0	0	0	0	0	0	0	0	0	0	0.2	0	0	0	0.2	0	0	0.2	0	0	0	0	0	0	0	0.2	0	0
M00566	"Dipeptide transport system, Firmicutes"	0	0	0	0	0	0	0	0	0	0	0	0	0	0	0	0	0	0	0	0	0	0	0	0	0	0	0	0	0	0	0	0	0	0
M00739	Cationic peptide transport system	0	0	0	0	0	0	0	0	0	0	0	0	0	0	0	0	0	0	0	0	0	0	0	0	0	0	0	0	0	0	0	0	0	0
M00440	Nickel transport system	0	0	0	0	0	0	1	0	0.2	0	0	0	0.2	0	0	0	0	0	0	0	0.6	0	1	0.2	0	0	0	0	0	0	0	0.6	0	0
M00348	Glutathione transport system	0	0	0	0	0	0	0	0	0	0	0	0	0	0	0	0	0	0	0	0	0	0	0	0	0	0	0	0	0	0	0	0.25	0	0
M00239	Peptides/nickel transport system	1	1	0	0	0	1	0	0.2	0.2	0.2	0	0	0.8	1	0.2	0	1	0	0	0.4	1	1	0.8	0.2	0	0	0	0	0	0.2	0	0.6	0	0.8
M00349	Microcin C transport system	0	0	0	0	0	0	0	0	0	0	0	0	0	0	0	0	0	0	0	0	0	1	0	0.75	1	0	0	0	0	0	0	0	0	0
M00240	Iron complex transport system	1	1	0.667	1	1	0.667	1	0	0	0	0	0.667	0.667	1	0	0	1	1	0.667	0	1	1	0	1	1	1	1	1	1	0.333	1	1	1	1
M00241	Vitamin B12 transport system	0	0	0	0	0	0	0	0	0	0	0	0	0	0	0	0	0	0	0	0	0	0	0	0	0	0	0	0	0	0	0	0	0	0
M00316	Manganese transport system	0	0.667	0	0	0	0	0	0	0	0	0	0	0	0	0	0	0	0	0	0	0	0	0	0	0	0	0	0	0	0	0	0	0	0
M00242	Zinc transport system	1	1	0.667	1	0	1	1	0	0	0	0	0.667	0.333	0	0	0	1	0	0	1	1	0	1	1	0.333	0.667	1	0	0.667	0.667	0	1	1	1
M00318	Iron/zinc/manganese/copper transport system	0	0	0	0	0	0	0	0	0	0	0	0	0	0	0	0	0	0	0	0	0	0	0	0	0	0	0	0	0	0	0	0	0	0
M00317	Manganese/iron transport system	0	0	0	0	0	0	0	0	0	0	0	0.5	0	0	0	0	0	0	0	0	0	1	0	1	0	0	0	0	0	0	0	0	0	0
M00791	Manganese/zinc transport system	0	0	0	0	0	0	0	0	0	0	0	0	0.667	0	0	0	0	0	0	0	0	0	0	0	0	0	0	0	0	0	0	1	0	0
M00792	Manganese/zinc transport system	0	0	0	0	0	0	0	0	0	0	0	0	0.333	0	0	0	0	0	0	0	0	0	0	0	0	0	0	0	0	0	0	0.667	0	0
M00319	Manganese/zinc/iron transport system	0	1	0	0	0	0	0	0	0	0	0	0	0	1	0	0	0	0	0	0	1	0	0	0	0	0	0	0	0	0	0	0	0	1
M00243	Manganese/iron transport system	0	0	0	0	0	0	0	0	0	0	0	0	0	0.333	0	0	0	0	0	0	0	0	0	0	0	0	0	0	0	0	0	0	0	0
M00245	Cobalt/nickel transport system	0	0	0	0	0	0	0.25	0	0	0	0	0	0	0	0	0	0.25	0	0	0	1	0	1	0	0	0.5	0	0	0	0	0	1	0.25	0
M00246	Nickel transport system	0	0	0	0	0	0	0.25	0	0	0	0	0	0	0	0	0	0.25	0	0	0	1	0	1	0	0	0.5	0	0	0	0	0	1	0.25	0
M00581	Biotin transport system	0	0	0	0	0	0	0	0	0	0	0	0	0.333	0.667	0	0	0	0.333	0	0.333	0.333	1	0.333	0	0	0	0	0	0	0	0	0.333	0	0.333
M00582	Energy-coupling factor transport system	1	1	0	0	0	0	0	1	0	0	0	0	0.75	1	0	0	1	0.25	0	1	1	0.25	0.75	0	0	0	0	0	0	0.25	0	1	0	1
M00244	Putative zinc/manganese transport system	0	0	0	0	0	0	0	0	0	0	0	0	0	0.333	0	0	0	1	0.333	0	0	1	0	0	1	0.333	0	0	0	0	0	0	0	0
M00247	Putative ABC transport system	0	0	0	0	0	0	0	0	0	0	0	0	1	0	0	0	1	1	0	1	1	1	1	1	1	0	0	0	0	0	0	1	0	1
M00298	Multidrug/hemolysin transport system	0	0	0	0	0	0	0	0	0	0	0	0	1	0	0	0	0	0	0	0	0.5	0	0	0	0	0	0	0	0	0	0	1	0	0
M00249	Capsular polysaccharide transport system	0	0	0	0	0	0	0	0	0	0	0	0	0	0	0	0	0	0	0	0	0	0	0	0.667	1	0	0	0	0	0	0	0	0	0
M00250	Lipopolysaccharide transport system	0.5	0	0	0	1	0	0.5	0	0	0	0	0.5	0	0	0	0	0	0	0	0	1	0.5	0.5	0	0	0	0	0	0	0	0	0	0	0
M00320	Lipopolysaccharide export system	0	0	1	1	1	0.667	1	0	0	0	1	0.667	0	0	0	0	0	1	0.333	0	0	1	0.667	1	1	0.667	1	1	1	0.667	1	0	1	0.667
M00251	Teichoic acid transport system	0	0	0	0	0	0	0	0	0	0	0	0	0	0	0	0	0	0	0	1	1	0	0	0	0	0	0	0	0	0	0	0	0	0
M00252	Lipooligosaccharide transport system	0	0	0	0	0	0	0	0	0	0	0	0	0	0	0	0	0	0	0	0	0	0	0	0	0	0	0	0	0	0	0	0	0	0
M00253	Sodium transport system	0	0	0	0	0	0	0	0	0	0	0	0	0	0	0	0	0	0	0	0	0	0	0	0	0	0	0	0	0	0	0	0	0	0
M00813	Lantibiotic transport system	1	0	0	0	0	0	0	0	0	0	0	0	0	1	0	0	0	0	0	1	0.333	0	0	0	0	0	0	0	0	0	0	1	0	0
M00817	Lantibiotic transport system	0	0	0	0	0	0	0	0	0	0	0	0	0	0	0	0.333	0	0	0	0	1	0	0	0	0	0	0	0	0	0	0	1	0	0
M00762	Copper-processing system	0	0	0	0	0	0	0	0	0	0	1	1	0	0	0	0	0	1	0.5	0	0	1	0	0	1	0	0	0	0	0	0	0	0	0
M00583	Putative peptide transport system	0	0	0	0	0	0	0	0	0	0	0	0	0	0	0	0	0	0	0	0	0	0	0	0	0	0	0	0	0	0	0	0	0	0
M00257	Hemin transport system	0	0	0	0	0	0	0	0	0	0	0	0	0	0	0	0	0	0	0	0	0	0	0	0	0	0	0	0	0	0	0	0	0	0
M00634	Oleandomycin transport system	0	0	0	0	0	0	0	0	0	0	0	0	0	0	0	0	0	0	0	0	0	0	0	0	0	0	0	0	0	0	0	0	0	0
M00747	Bacitracin transport system	0	0	0	0	0	0	0	0	0	0	0	0	0	0	0	0	0	0	0	0	1	0	0	0	0	0	0	0	0	0	0	0	0	0
M00314	Bacitracin transport system	0	0	0	0	0	0	0	0	0	0	0	0	0	0	0	0	0	0	0	0	0	0	0	0	0	0	0	0	0	0	0	0	0	0
M00731	Bacitracin transport system	0	0	0	0	0	0	0	0	0	0	0	0	0	0	0	0	0	0	0	0	0	0	0	0	0	0	0	0	0	0	0	0	0	0
M00732	Cationic antimicrobial peptide transport system	0	0	0	0	0	0	0	0	0	0	0	0	0	0	0	0	0	0	0	0	0	0	0	0	0	0	0	0	0	0	0	0	0	0
M00224	Fluoroquinolone transport system	0	0	0	0	0	0	0	0	0	0	0	0	0	0	0	0	0	0	0	0	0	0	0	0	0	0	0	0	0	0	0	0	0	0
M00255	Lipoprotein-releasing system	0	0	1	1	1	0	0	0	0	0	1	1	0	0	0	0	0	0.5	0	0	0	1	1	1	1	1	1	1	1	0.5	1	0	1	0
M00584	Acetoin utilization transport system	0	0	0	0	0	0	0	0	0	0	0	0	0	0	0	0	0	0	0	0	0	0	0	0	0	0	0	0	0	0	0	0	0	0
M00259	Heme transport system	0	0	0	0	0	0	0	0	0	0	0	0.667	0	0	0	0	0	0	0	0	0	1	0	1	0	0	0	0	0	0	0	0	0	0
M00256	Cell division transport system	1	0	1	0.5	1	0.5	0.5	1	1	1	1	0	1	0.5	0.5	0.5	1	1	1	0	1	0	0	1	1	1	1	1	1	1	1	1	1	1
M00315	Uncharacterized ABC transport system	0	0	0	0	0	0	0	0	0	0	0	0	0	0	0	0	0	0	0	0	1	0	0	0	0	0	0	0	0	0	0	0	0	0
M00258	Putative ABC transport system	1	1	1	1	0	1	1	1	1	1	1	1	1	1	1	0.5	1	0	0	1	1	1	1	1	0	1	1	0	1	1	1	1	1	1
M00254	ABC-2 type transport system	1	1	1	1	1	0.5	1	1	1	1	1	0.5	1	1	0	1	1	1	1	0.5	1	1	0.5	1	0.5	1	1	1	0.5	1	1	1	1	1
M00635	"Tetracycline resistance, TetAB(46) transporter"	0	0	0	0	0	0	0	0	0	0	0	0	1	0	0	0	0	0	0	0	0	0	0	0	0	0	0	0	0	0	0	1	0	0
M00720	"Multidrug resistance, efflux pump VexEF-TolC"	0	0	0.333	0.333	0.333	0	0.333	0	0	0	0.333	0.333	0	0	0	0	0	0	0	0	0	0.333	0	0.333	0.333	0	0.333	0	0.333	0.333	0.333	0	0.333	0
M00706	"Multidrug resistance, EfrAB transporter"	0	0	0	0	0	0	0	0	0	0	0	0	1	0	0	0	0	0	0	0	0	0	0	0	0	0	0	0	0	0	0	1	0	0
M00707	"Multidrug resistance, MdlAB/SmdAB transporter"	0	0	0	0	0	0	0	0	0	0	1	0	1	0	0	0	1	0	0	0	1	0	0	0	0	0	0	0	0	0	1	1	0	1
M00708	"Multidrug resistance, PatAB transporter"	0	0	0	0	0	0	0	0	0	0	0	0	0	0	0	0	0	0	0	0	0	0	0	0	0	0	0	0	0	0	0	1	0	0
M00710	"Multidrug resistance, efflux pump EbrAB"	0	0	0	0	0	0	0	0	0	0	0	0	0	0	0	0	0	0	0	0	0	0	0	0	0	0	0	0	0	0	0	0	0	0
M00711	"Multidrug resistance, efflux pump MdtIJ"	0	0	0	0	0	0	0	0	0	0	0	0	0	0	0	0	0	0	0	0	0	0	0	0	0	0	0	0	0	0	0	0	0	0
M00712	"Multidrug resistance, efflux pump YkkCD"	0	0	0	0	0	0	0.5	0	0	0	0	0	0	0	0	0	0	0	0	0	0	0	0	0	0	0	0	0	0	0	0	0	0	0
M00265	"PTS system, glucose-specific II component"	0	0	0	0	0	0	0	0	0	0	0	0	0.333	0	0	0	0.667	0	0	0	0	0	0.333	0	0	0	0	0	0	0	0	0.333	0	0
M00809	"PTS system, glucose-specific II component"	0	0	0	0	0	0	0	0	0	0	0	0	1	0	0	0	1	0	0	0	0	0	0	0	0	0	0	0	0	0	0	1	0	0
M00267	"PTS system, N-acetylglucosamine-specific II component"	0	0.333	0	0	0	0	0	0	0	0	0	0	0.667	1	0	0	0	0	0	0	0.667	0	0	0	0	0	0	0	0	0	0	0	0	0
M00266	"PTS system, maltose/glucose-specific II component"	0	0	0	0	0	0	0	0	0	0	0	0	1	0	0	0	0.667	0	0	0	0	0	0.333	0	0	0	0	0	0	0	0	1	0	0
M00806	"PTS system, maltose-specific II component"	0	0	0	0	0	0	0	0	0	0	0	0	0.333	0	0	0	0	0	0	0	0	0	0.333	0	0	0	0	0	0	0	0	1	0	0
M00282	"PTS system, D-glucosamine-specific II component"	0	0	0	0	0	0	0	0	0	0	0	0	0	0	0	0	0	0	0	0	0	0	0	0	0	0	0	0	0	0	0	0	0	0
M00269	"PTS system, sucrose-specific II component"	1	1	0	0	0	0	0	0	0	0	0	0.667	1	1	0	0	1	0	0	1	1	0	0.667	0	0	0	0	0	0	0	0	1	0	0
M00271	"PTS system, beta-glucoside-specific II component"	0	1	0	0	0	0	0	0	0	0	0	0	1	1	0	0	0	0	0	1	1	0	0	0	0	0	0	0	0	0	0	1	0	0
M00272	"PTS system, beta-glucoside (arbutin/salicin/cellobiose)-specific II component"	0	0	0	0	0	0	0	0	0	0	0	0	0.333	0	0	0	0	0	0	0	0	0	0.333	0	0	0	0	0	0	0	0	0.333	0	0
M00270	"PTS system, trehalose-specific II component"	0	0	0	0	0	0	0	0	0	0	0	0	1	0	0	0	0	0	0	0	1	0	1	0	1	0	0	0	0	0	0	1	0	0
M00303	"PTS system, N-acetylmuramic acid-specific II component"	0	0	0	0	0	0	0	0	0	0	0	0	0.333	0	0	0	0	0	0	0	0	0	0.333	0	0	0	0	0	0	0	0	0.333	0	0
M00268	"PTS system, alpha-glucoside-specific II component"	0	0	0	0	0	0	0	0	0	0	0	0	0.333	0	0	0	0.667	0	0	0	0	0	0.333	0	0	0	0	0	0	0	0	0.333	0	0
M00273	"PTS system, fructose-specific II component"	0	0.333	0	0	0	0	0	0	0	0	0	0.667	1	1	0	0	1	0	0	1	1	1	1	1	0	0	0	0	0	0	0	1	0	0
M00306	"PTS system, fructose-specific II-like component"	0	0	0	0	0	0	0	0	0	0	0	0	0	0	0	0	0.333	0	0	0	0	0	0	0	0	0	0	0	0	0	0	0	0	0
M00274	"PTS system, mannitol-specific II component"	0	0	0	0	0	0	0	0	0	0	0	1	0.667	0	0	0	0	0	0	0	0	0	0	0	0	0	0	0	0	0	0	1	0	0
M00305	"PTS system, 2-O-A-mannosyl-D-glycerate-specific II component"	0	0	0	0	0	0	0	0	0	0	0	0	0	0	0	0	0	0	0	0	0	0	0	0	0	0	0	0	0	0	0	0	0	0
M00281	"PTS system, lactose-specific II component"	0	0	0	0	0	0	0	0	0	0	0	0	0.333	0	0	0	0	0	0	0	0	0	0	0	0	0	0	0	0	0	0	1	0	0
M00275	"PTS system, cellobiose-specific II component"	0	0	0	0	0	0	0	0	0	0	0	0	1	0	0	0	1	0	0	0	1	0	1	0	0	0	0	0	0	0	0	1	0	0
M00280	"PTS system, glucitol/sorbitol-specific II component"	0	0	0	0	0	0	0	0	0	0	0	0.667	0	0	0	0	0	0	0	0	0	0	0	0	0	0	0	0	0	0	0	1	0	0
M00279	"PTS system, galactitol-specific II component"	0	0	0	0	0	0	0	0	0	0	0	0	1	0	0	0	1	0	0	0	0	0	0	0	0	0	0	0	0.333	0.333	0	0.333	0	0
M00807	"PTS system, galactose-specific II component"	0	0	0	0	0	0	0	0	0	0	0	0	0	0	0	0	0	0	0	0	0	0	0	0	0	0	0	0	0	0	0	1	0	0
M00276	"PTS system, mannose-specific II component"	0	0	0	0	0	0	0	0	0	0	0	0.75	1	0	0	0	1	0	0	0	0.5	0	1	0	0	0	0	0	0	0	0	1	0	0
M00764	"PTS system, fructoselysine/glucoselysine-specific II component"	0	0	0	0	0	0	0	0	0	0	0	0	0	0	0	0	0	0	0	0	0	0	0	0	0	0	0	0	0	0	0	0	0	0
M00304	"PTS system, fructose-specific II component"	0	0	0	0	0	0	0	0	0	0	0	0	0	0	0	0	0	0	0	0	0	0	0	0	0	0	0	0	0	0	0	0.25	0	0
M00278	"PTS system, sorbose-specific II component"	0	0	0	0	0	0	0	0	0	0	0	0	0	0	0	0	0	0	0	0	0	0	0	0	0	0	0	0	0	0	0	0	0	0
M00277	"PTS system, N-acetylgalactosamine-specific II component"	0	0	0	0	0	0	0	0	0	0	0	0.25	0.25	0	0	0	0.75	0	0	0	0.75	0	0	0	0	0	0	0	0	0	0	1	0	0
M00287	"PTS system, galactosamine-specific II component"	0	0	0	0	0	0	0	0	0	0	0	0.25	0.25	0	0	0	0.25	0	0	0	0.25	0	0	0	0	0	0	0	0	0	0	0.25	0	0
M00610	"PTS system, D-glucosaminate-specific II component"	0	0	0	0	0	0	0	0	0	0	0	0	0	0	0	0	0	0	0	0	0	0	0	0	0	0	0	0	0	0	0	0	0	0
M00283	"PTS system, ascorbate-specific II component"	0	0	0	0	0	0	0	0	0	0	0	0.667	1	0	0	0	1	0.333	0.333	0	0	0.333	0	0	0.333	0	0	0	0	0	0	1	0	1
M00325	alpha-Hemolysin/cyclolysin transport system	0	0	0.333	0.333	0.333	0	1	0.667	0	0	0.333	1	0	0	0	0	0	0	0.333	0	0	0.333	0	0	1	0	0.333	0	0.333	0.333	0.333	0.333	0.333	0
M00326	RTX toxin transport system	0	0	0.25	0.25	0.25	0	0.25	0	0	0	0.25	0.25	0	0	0	0	0	0	0	0	0	0.25	0	0	0.25	0	0.25	0	0.25	0.25	0.25	0	0.25	0
M00327	S-Layer protein transport system	0	0	0	0	0	0	0	0	0	0	0	0	0	0	0	0	0	0	0	0	0	0	0	0	0	0	0	0	0	0	0	0	0	0
M00328	Hemophore/metalloprotease transport system	0	0	0	0	0	0	0	0	0	0	0	0	0	0	0	0	0	0	0	0	0	0.333	0	0	0	0	0	0	0	0	0	0	0	0
M00329	Multiple protein transport system	0	0	0	0	0	0	0	0	0	0	0	0	0	0	0	0	0	0	0	0	0	0	0	0	0	0	0	0	0	0	0	0	0	0
M00330	Adhesin protein transport system	0	0	0	0	0	1	0	0	0	0	0	1	0	0	0	0	0	0	0	0	0	0.667	0	1	1	0	0	0	0	0	0	0	0	0
M00571	AlgE-type Mannuronan C-5-Epimerase transport system	0	0	0.333	0.333	0.333	0	1	0	0	0	0.333	0.333	0	0	0	0	0	0	0	0	0	0.333	0	0	0.333	0	0.333	0	0.333	0.333	0.333	0	0.333	0
M00339	RaxAB-RaxC type I secretion system	0	0	0.333	0.333	0.333	0	0.333	0	0	0	0.333	0.667	0	0	0	0	0	0.333	0	0	0	0.667	0	0.667	1	0	0.333	0	0.333	0.333	0.333	0	0.333	0
M00331	Type II general secretion pathway	0.083	0	0	0	0	0.417	0.417	0.167	0.167	0.25	0	0	0.083	0.083	0.083	0.083	0.083	0.083	0.083	0	0.083	0.833	0.25	0.167	0.167	0	0	0	0	0	0	0	0	0.25
M00332	Type III secretion system	0	0	0	0	0	0	0	0	0	0	0	0	0	0	0	0	0	0	0	0	0	0	0	0	0	0	0	0	0	0	0	0	0	0
M00333	Type IV secretion system	0.167	0.167	0	0	0	0	0.833	0	0	0	0	0.333	0	0	0	0	0	0	1	0	0.167	0	0.167	0.667	1	0	0	0	0	0	0	0.167	0	0.167
M00334	Type VI secretion system	0	0	0	0	0	0.615	0.923	0	0	0	0.077	0	0	0	0	0	0	0	0	0	0	0	0	0	1	0	0	0	0	0	0	0	0	0
M00335	Sec (secretion) system	0.556	0.556	0.75	0.875	0.875	0.778	1	0.625	0.625	0.5	1	0.778	0.625	0.889	0.778	0.444	0.75	0.778	0.667	0.75	0.875	0.889	0.778	0.889	0.889	0.75	0.875	0.75	0.75	0.375	0.625	1	0.75	1
M00336	Twin-arginine translocation (Tat) system	0	0	0	0	0	0.5	1	0	0	0	1	0.5	1	0.5	0	0	0	1	0.5	0	0	1	0	1	1	0	0.5	0	0	0.5	0.5	1	0	1
M00429	Competence-related DNA transformation transporter	0.25	0.125	0.125	0.125	0.125	0.25	0.375	0.125	0.125	0.125	0.125	0.125	0.625	0.25	0.125	0	0.625	0.125	0.25	0.25	0.375	0.125	0.125	0.25	0.125	0.125	0.125	0.125	0	0.125	0.125	1	0.125	0.25
M00360	"Aminoacyl-tRNA biosynthesis, prokaryotes"	0.722	0.833	0.944	1	1	0.722	1	1	0.778	0.944	0.944	0.944	0.944	0.944	0.833	0.222	1	0.667	0.889	1	1	1	0.556	1	0.944	0.944	0.889	0.833	0.667	0.611	0.944	1	0.889	0.944
M00359	"Aminoacyl-tRNA biosynthesis, eukaryotes"	0.65	0.75	0.95	1	1	0.65	0.85	0.9	0.7	0.85	0.95	0.85	0.8	0.85	0.8	0.2	0.85	0.55	0.8	1	1	0.9	0.5	0.9	0.8	0.95	0.9	0.85	0.65	0.6	0.95	0.85	0.9	0.85
M00362	"Nucleotide sugar biosynthesis, prokaryotes"	0.571	0.429	0.429	0.429	0.571	0.714	0.857	0.286	0.143	0.143	0.429	0.429	0.571	0.714	0.143	0.286	0.571	0.429	0.571	0.286	0.714	0.571	0.429	0.571	0.571	0.286	0.571	0.429	0.571	0.429	0.429	0.714	0.429	0.714
M00361	"Nucleotide sugar biosynthesis, eukaryotes"	0.5	0.333	0.5	0.5	0.5	0.667	0.667	0.333	0.167	0.167	0.5	0.333	0.333	0.667	0.167	0.333	0.333	0.333	0.333	0.167	0.667	0.5	0.333	0.5	0.333	0.333	0.5	0.5	0.333	0.5	0.5	0.333	0.667	0.5
M00434	PhoR-PhoB (phosphate starvation response) two-component regulatory system	0.5	0.5	0.5	0.5	0.5	0	0	1	0.5	0.5	1	0.5	0.5	0.5	0	0.5	0.5	1	0	0.5	1	0.5	0	0	0	0.5	0	0	0.5	0.5	0.5	0.5	0.5	0.5
M00443	SenX3-RegX3 (phosphate starvation response) two-component regulatory system	0	0	0	0	0	0	0	1	0	0.5	0	0	0	0	0	0	0	0	0	0.5	0.5	0	0	0	0.5	0	0	0	0	0	0	0	0	0
M00444	PhoQ-PhoP (magnesium transport) two-component regulatory system	0	0	0	0	0	0	0	0	0	0	0	0	0	0	0	0	0	0	0	0	0	0	0	0	0	0	0	0	0	0	0	0	0	0
M00445	EnvZ-OmpR (osmotic stress response) two-component regulatory system	0	0	0	0	0	0	0	0	0	0	0	0	0.5	0	0	0	0	0	0	0.5	0.5	1	0	1	0	0	0	0	0	0	0	0	0	0
M00446	RstB-RstA two-component regulatory system	0	0	0	0	0	0	0	0	0	0	0	0	0	0	0	0	0	0	0	0	0	0.5	0	1	0	0	0	0	0	0	0	0	0	0
M00447	CpxA-CpxR (envelope stress response) two-component regulatory system	0	0	0	0	0	0	0	0	0	0	0	0	0	0	0	0	0	0.5	0.5	0	0.5	0	0	0.5	0.5	0	0	0	0	0	0	0	0	0
M00448	CssS-CssR (secretion stress response) two-component regulatory system	0	0	0	0	0	0	0	0	0	0	0	0	0	0	0	0	0	0	0	0	0	0	0	0	0	0	0	0	0	0	0	0	0	0
M00449	CreC-CreB (phosphate regulation) two-component regulatory system	0	0	0	0	0	0	0	0	0	0	0	1	0	0	0	0	0	0.5	1	0	0	0	0	1	0.5	0	0	0	0	0	0	0	0	0
M00450	BaeS-BaeR (envelope stress response) two-component regulatory system	0.5	0	0	0	0	0	0	0	0	0	0	0	0	0	0	0	0	0	0	0	0.5	1	0	0	0	0	0	0	0	0	0	0	0	0.5
M00451	BasS-BasR (antimicrobial peptide resistance) two-component regulatory system	0	0	0	0	0	0	0	0	0	0	0	0	0	0	0	0.5	0	0	0	0	0	0	0	0	0	0	0	0	0	0	0	0	0	0
M00452	CusS-CusR (copper tolerance) two-component regulatory system	0	0	0	0	0	0	0	0.5	0.5	0.5	0	0	0.5	0	0	0.5	0.5	0	0	0.5	0.5	0.5	0.5	0	0	0	0	0	0	0	0	0.5	0	0.5
M00453	QseC-QseB (quorum sensing) two-component regulatory system	0	0	0	0	0	0	0	0	0	0.5	0	0.5	0	0	0.5	0	0	0.5	0	0	0.5	0	0	1	1	0	0	0	0	0	0	0	0	0
M00454	KdpD-KdpE (potassium transport) two-component regulatory system	0	0	0	0	0	0	0	0	0	0	0	0	0	0	0	0	0	0	0	0	0	0.5	0	0	0	0	0	0	0	0	0	0	0	0
M00455	TorS-TorR (TMAO respiration) two-component regulatory system	0	0	0	0	0	0	0	0	0	0	0	0	0	0	0	0	0	0	0	0	0	0	0	0	0	0	0	0	0	0	0	0	0	0
M00456	ArcB-ArcA (anoxic redox control) two-component regulatory system	0	0	0	0	0	0	0	0	0	0	0	0	0	0	0	0.5	0	0	0	0	0	0.5	0	0.5	0	0	0	0	0	0	0	0	0	0
M00457	TctE-TctD (tricarboxylic acid transport) two-component regulatory system	0	0	0	0	0	0	0	0	0	0	0	0	0	0	0	0	0	0	0	0	0	0.5	0	0	0.5	0	0	0	0	0	0	0	0	0
M00458	ResE-ResD (aerobic and anaerobic respiration) two-component regulatory system	0	0	0	0	0	0	0	0	0	0	0	0	0.5	0	0	0	0	0	0	0.5	0.5	0	0	0	0	0	0	0	0.5	0.5	0	0	0	0
M00459	VicK-VicR (cell wall metabolism) two-component regulatory system	0	0	0.5	0	0	0	0.5	0.5	0	0.5	0	0	1	0	0	0.5	1	0	0	0.5	1	0	0	0	0	0	0	0	0.5	0.5	0	1	0	0.5
M00460	MprB-MprA (maintenance of persistent infection) two-component regulatory system	0	0	0	0	0	0	0	0.5	0	0	0	0	0	1	0	0.5	0	0	0	0.5	0.5	0	0	0	0	0	0	0	0	0	0	0	0	0
M00461	MtrB-MtrA (osmotic stress response) two-component regulatory system	1	1	0	0	0	0	0.5	0	0	0	0	0	0	1	0	0	0.5	0	0	0	0.5	0	0	0	0	0	0.5	0	0	0	0	0	0	0.5
M00462	PrrB-PrrA (intracellular multiplication) two-component regulatory system	0	0	0	0	0	0	0	0	0	0	0	0	0	0	0	0	0	0	0	0	0	0	0	0	0	0	0	0	0	0	0	0	0	0
M00463	TrcS-TrcR two-component regulatory system	0	0	0	0	0	0	0	0	0	0	0	0	0	0	0	0	0	0	0	0	0	0	0	0	0	0	0	0	0	0	0	0	0	0
M00464	NrsS-NrsR (nickel tolerance) two-component regulatory system	0	0	0	0	0	0	0	0	0	0	0	0	0	0	0.5	0	0	0	0	0	0	0	0	0	0	0	0	0	0	0	0	0	0	0
M00465	ManS-ManR (manganese homeostasis) two-component regulatory system	0	0	0	0	0	0	0	0	0	0	0	0	0	0	0	0	0	0	0	0	0	0	0	0	0	0	0	0	0	0	0	0.5	0	0
M00466	NblS-NblR (photosynthesis) two-component regulatory system	0	0	0	0	0	0	0	0	0	0	0	0	0	0	0	0	0	0	0	0	0	0	0	0	0	0	0	0	0	0	0	0	0	0
M00467	SasA-RpaAB (circadian timing mediating) two-component regulatory system	0	0	0	0	0	0	0	0	0.333	0	0	0	0	0	0	0	0	0	0	0	0	0	0	0	0	0	0	0	0	0	0	0	0	0
M00468	SaeS-SaeR (staphylococcal virulence regulation) two-component regulatory system	0	0	0	0	0	0	0	0	0	0	0	0	1	0	0	0	1	0	0	0	0	0	0	0	0	0	0	0	0	0	0	1	0	0
M00469	BceS-BceR (bacitracin transport) two-component regulatory system	0	0	0	0	0	0	0	0	0	0	0	0	0.5	0	0	0	0.5	0	0	0	0.5	0	0	0	0	0	0	0	0	0	0	0.5	0	0
M00470	YxdK-YxdJ (antimicrobial peptide response) two-component regulatory system	0	0	0	0	0	0	0	0	0	0	0	0	0	0	0	0	0	0	0	0	1	0	0	0	0	0	0	0	0	0	0	0	0	0
M00471	NarX-NarL (nitrate respiration) two-component regulatory system	0	0	0	0	0	0	0	0	0	0	0	0	0	0.5	0	0	0	1	1	0	0	1	0	1	1	0	0	0	0	0	0	0	0	0
M00472	NarQ-NarP (nitrate respiration) two-component regulatory system	0	0	0	0	0	0	0	0	0	0	0	0	0	0	0	0	0	0	0	0	0	0	0	1	0	0	0	0	0	0	0	0	0	0
M00473	UhpB-UhpA (hexose phosphates uptake) two-component regulatory system	0	0	0	0	0	0	0	0	0	0	0	0	0	0	0	0	0	0	0	0	0.5	0	0	0	0	0	0	0	0	0	0	0	0	0
M00474	RcsC-RcsD-RcsB (capsule synthesis) two-component regulatory system	0	0	0	0	0	0	0	0	0	0	0	0	0	0	0	0	0	0	0	0	0	0	0	0	0	0	0	0	0	0	0	0	0	0
M00475	BarA-UvrY (central carbon metabolism) two-component regulatory system	0	0	0	0	0.5	0	0.5	0	0	0	0	0	0	0	0	0	0	0	0	0	0.5	0	0	0.5	0	0	0	0	0	0	0	0	0	0
M00476	ComP-ComA (competence) two-component regulatory system	0	0	0	0	0	0	0	0	0	0	0	0	0	0	0	0	0	0	0	0	0	0	0	0	0	0	0	0	0	0	0	0	0	0
M00477	EvgS-EvgA (acid and drug tolerance) two-component regulatory system	0	0	0	0	0	0	0	0	0	0	0	0	0	0	0	0	0	0	0	0	0	0	0	0	0	0	0	0	0	0	0	0	0	0
M00478	DegS-DegU (multicellular behavior control) two-component regulatory system	0.5	0	0	0	0	0	0	0	0	0	0	0	0	0.5	0	0	0	0	0	0	1	0	0	0	0	0	0	0	0	0	0	0.5	0	0
M00479	DesK-DesR (membrane lipid fluidity regulation) two-component regulatory system	0	0	0	0	0	0	0	0	0	0	0	0	0	1	0	0	0	0	0	0	0	0	0	0	0	0	0	0	0	0	0	0.5	0	0
M00480	VraS-VraR (cell-wall peptidoglycan synthesis) two-component regulatory system	0	0	0	0	0	0	0	0	0	0	0	0	0	0	0	0	0	0	0	0	0.5	0	0	0	0	0	0	0	0	0	0	0	0	0
M00481	LiaS-LiaR (cell wall stress response) two-component regulatory system	0	0.5	0.5	0	0	0	0	0	0	0	0	0	1	0.5	0	0	1	0	0	0	1	0	0	0	0	0	0	0	0	0.5	0	1	0	0
M00482	DevS-DevR (redox response) two-component regulatory system	0.5	0.5	0	0	0	0	0	0	0	0	0	0	0	0	0	0	0	0	0	0	0	0	0	0	0	0	0	0	0	0	0	0	0	0
M00483	NreB-NreC (dissimilatory nitrate/nitrite reduction) two-component regulatory system	0	0	0	0	0.5	0	0	0	0	0	0	0	0	0	0	0	0	0	0	0	0	0	0	0	0	0	0	0	0	0	0	0	0	0
M00484	YdfH-YdfI two-component regulatory system	0	0	0	0	0	0	0	0	0	0	0	0	0	0	0	0	0	0	0	0	0	0	0	0	0	0	0	0	0	0	0	0	0	0
M00485	KinABCDE-Spo0FA (sporulation control) two-component regulatory system	0	0	0	0	0.143	0	0	0	0	0	0	0	0	0	0	0	0	0	0	0	0	0	0	0	0	0.143	0	0	0	0	0	0	0	0
M00486	CitA-CitB (citrate fermentation) two-component regulatory system	0	0	0	0	0	0	0	0	0	0	0	0	0	0	0	0	0	0	0	0	0	0	0	0	0	0	0	0	0	0	0	0	0	0
M00487	CitS-CitT (magnesium-citrate transport) two-component regulatory system	0	0	0	0	0	0	0	0	0	0	0	0	0	0	0	0	0	0	0	0	0	0	0	0	0	0	0	0	0	0	0	0	0	0
M00488	DcuS-DcuR (C4-dicarboxylate metabolism) two-component regulatory system	0	0	0	0	0	0	0	0	0	0	0	0	0	0	0	0	0	0	0	0	0	0	0	0	0	0	0	0	0	0	0	0	0	0
M00489	DctS-DctR (C4-dicarboxylate transport) two-component regulatory system	0	0	0	0	0	0	0	0	0	0	0	0	0	0	0	0	0	0	0	0	0	0	0	0	0	0	0	0	0	0	0	0	0	0
M00490	MalK-MalR (malate transport) two-component regulatory system	0	0	0	0	0	0	0	0	0	0	0	0	0	0	0	0	0	0	0	0	0	0	0	0	0	0	0	0	0	0	0	0	0	0
M00492	LytS-LytR two-component regulatory system	0	0	0	0	0.5	0	0	0	0	0	0	0.5	0.5	0	0	0	0	0	0	0	0	0	0	0	0	0	0	0	0	0	0	1	0	0
M00493	AlgZ-AlgR (alginate production) two-component regulatory system	0	0	0	0	0	0	0	0	0	0	0	0	0	0	0	0	0	0	0	0.5	0.5	1	0	0.5	1	0	0	0	0	0	0	0	0	0
M00494	NatK-NatR (sodium extrusion) two-component regulatory system	0	0	0	0	0	0	0	0	0	0	0	0	0	0	0	0	0	0	0	0	0	0	0	0	0	0	0	0	0	0	0	0	0	0
M00495	AgrC-AgrA (exoprotein synthesis) two-component regulatory system	0	0	0	0	0	0	0	0	0	0	0	0	1	0	0	0	0	0	0	0	0	0	0	0	0	0	0	0	0	0	0	1	0	0
M00812	AgrC2-AgrA2 (virulence regulation) two-component regulatory system	0	0	0	0	0	0	0	0	0	0	0	0	0	0	0	0	0	0	0	0	0	0	0	0	0	0	0	0	0	0	0	0	0	0
M00496	ComD-ComE (competence) two-component regulatory system	0	0	0	0	0	0	0	0	0	0	0	0	0	0	0	0	0	0	0	0	0	0	0	0	0	0	0	0	0	0	0	1	0	0
M00497	GlnL-GlnG (nitrogen regulation) two-component regulatory system	0.5	0	0	0	0.5	0	0.5	0	0	0	0.5	0	0	0	0	0	0	0	0	0	0.5	1	0	0	0	0.5	0.5	0	0.5	0	0.5	0	0	0
M00498	NtrY-NtrX (nitrogen regulation) two-component regulatory system	0	0	0	0	0	0	0	0	0	0	0.5	0	0	0	0	0	0	0	0	0	0	0.5	0	0	0	0	0	0	0	0	0	0	0	0
M00499	HydH-HydG (metal tolerance) two-component regulatory system	0	0	0	0	0	0	0	0	0	0	0	0	0	0	0	0	0	0	0	0	0	0	0	0	0	0	0	0	0	0	0	0	0	0
M00500	AtoS-AtoC (cPHB biosynthesis) two-component regulatory system	0	0	0	0	0	0	0	0	0	0	0	0	0	0	0	0	0	0	0	0	0	0	0	0	0	0	0	0	0	0	0	0	0	0
M00501	PilS-PilR (type 4 fimbriae synthesis) two-component regulatory system	0	0	0	0	0	0	0	0	0	0	0	1	0	0	0	0	0	1	1	0	0	1	0	1	1	0	0	0	0	0	0	0	0	0
M00502	GlrK-GlrR (amino sugar metabolism) two-component regulatory system	0	0	0	0	0	0	0	0	0	0	0	0	0	0	0	0	0	0	0	0	0	0	0	0	0	0	0.5	0	0	0	0	0	0	0
M00503	PgtB-PgtA (phosphoglycerate transport) two-component regulatory system	0	0	0	0	0	0	0	0	0	0	0	0	0	0	0	0	0	0	0	0	0	0	0	0	0	0	0	0	0	0	0	0	0	0
M00504	DctB-DctD (C4-dicarboxylate transport) two-component regulatory system	0	0	0.5	0	0	0	0	0	0	0	0	0	0	0	0	0	0	0	0	0	0.5	0	0	0	0	0	0	0	0	0	0	0	0.5	0
M00505	KinB-AlgB (alginate production) two-component regulatory system	0	0	0	0	0.5	0	0	0	0	0	0	0	0	0	0	0	0	0	0	0	0	0	0	0	0	0	0	0	0	0	0	0	0	0
M00772	HupT-HupR (hydrogenase synthesis regulation) two-component regulatory system	0	0	0	0	0	0	0	0	0	0	0	0	0	0	0	0	0	0	0	0	0	0	0	0	0	0	0	0	0	0	0	0	0	0
M00506	CheA-CheYBV (chemotaxis) two-component regulatory system	0	0	0	0	0	0.8	0	0.2	0	0	0	0	0	0	0	0	0	0	0.4	0	0.8	0	0.2	0	0	0	0	0	0	0.2	0	0	0	0
M00507	ChpA-ChpB/PilGH (chemosensory) two-component regulatory system	0	0	0	0	0	0	0	0	0	0	0	0.8	0	0	0	0	0	0	0	0	0	0.8	0	1	0	0	0	0	0	0	0	0	0	0
M00508	PixL-PixGH (positive phototaxis) two-component regulatory system	0	0	0	0	0	0	0	0	0	0	0	0	0	0	0	0	0	0	0	0	0	0	0	0	0	0	0	0	0	0	0	0	0	0
M00509	WspE-WspRF (chemosensory) two-component regulatory system	0	0	0	0	0	0	0	0	0	0	0	0	0	0	0	0	0	0	0	0	0.333	0	0	0	0	0	0	0	0	0	0	0	0	0
M00510	Cph1-Rcp1 (light response) two-component regulatory system	0	0	0	0	0	0	0	0	0	0	0	0	0	0	0	0	0	0	0	0	0	0	0	0	0	0	0	0	0	0	0	0	0	0
M00511	PleC-PleD (cell fate control) two-component regulatory system	0	0	0	0	0	0.25	0.25	0	0	0	0	0.25	0	0	0	0	0	0	0	0	0.25	0.25	0	0	0	0	0	0	0	0	0	0	0	0
M00662	Hk1-Rrp1 (glycerol uptake and utilization) two-component regulatory system	0	0	0	0	0	0	0	0	0	0	0	0	0	0	0	0	0	0	0	0	0	0	0	0	0	0	0	0	0	0	0	0	0	0
M00512	CckA-CtrA/CpdR (cell cycle control) two-component regulatory system	0	0	0	0	0	0	0	0	0	0	0	0	0	0	0	0	0	0	0	0	0	0	0	0	0	0	0	0	0	0	0	0	0	0
M00513	LuxQN/CqsS-LuxU-LuxO (quorum sensing) two-component regulatory system	0	0	0	0	0	0	0	0	0	0	0	0	0	0	0	0	0	0	0	0	0	0	0	0	0	0	0	0	0	0	0	0	0	0
M00514	TtrS-TtrR (tetrathionate respiration) two-component regulatory system	0	0	0	0	0	0	0	0	0	0	0	0	0	0	0	0	0	0	0	0	0	0.5	0	0	0	0	0	0	0	0	0	0	0	0
M00515	FlrB-FlrC (polar flagellar synthesis) two-component regulatory system	0	0	0	0	0	0	0	0	0	0	0	0	0	0	0	0	0	0	0	0	0	0	0	0	0	0	0	0	0	0	0	0	0	0
M00516	SLN1-YPD1-SSK1/SKN7 (osmosensing) two-component regulatory system	0	0	0	0	0	0	0	0	0	0	0	0	0	0	0	0	0	0	0	0	0	0	0	0	0	0	0	0	0	0	0	0	0	0
M00517	RpfC-RpfG (cell-to-cell signaling) two-component regulatory system	0	0	0	0	0	0	0	0	0	0	0	0	0	0	0	0	0	0	0	0	0	0	0	0	0	0	0	0	0	0	0	0	0	0
M00518	GlnK-GlnL (glutamine utilization) two-component regulatory system	0	0	0	0	0	0	0	0	0	0	0	0	0	0	0	0	0	0	0	0	0.5	0	0	0	0	0	0	0	0	0	0	0	0	0
M00519	YesM-YesN two-component regulatory system	0	0	0	0	0	0	0.5	0	0	0	0	0	0	0	0	0	1	0	0	0	1	0	0	0	0	0	0	0.5	0	0	0	1	0	0.5
M00520	ChvG-ChvI (acidity sensing) two-component regulatory system	0	0	0	0	0	0	0	0	0	0	0	0	0	0	0	0	0	0	0	0	0	0	0	0	0	0	0	0	0	0	0	0	0	0
M00521	CiaH-CiaR two-component regulatory system	0	0	0	0	0	0	0	0.5	0	0.5	0	0	1	0	0	0	0	0	0	0	0.5	0	0	0	0	0	0	0	0	0	0	1	0	0
M00522	SalK-SalR two-component regulatory system	0	0	0	0	0	0	0	0	0	0	0	0	0	0	0	0	0	0	0	0	0	0	0	0	0	0	0	0	0	0	0	1	0	0
M00523	RegB-RegA (redox response) two-component regulatory system	0	0	0	0	0	0	0	0	0	0	0	0	0	0	0	0	0	0	0	0	0	0	0	0	0	0	0	0	0	0	0	0	0	0
M00524	FixL-FixJ (nitrogen fixation) two-component regulatory system	0	0	0	0	0	0	0	0	0	0	0	0	0	0	0	0	0	0	0	0	0	0.5	0	0	0	0	0	0	0	0	0	0	0	0
M00663	SsrA-SsrB two-component regulatory system	0	0	0	0	0	0	0	0	0	0	0	0	0	0	0	0	0	0	0	0	0	0	0	0	0	0	0	0	0	0	0	0	0	0
M00653	AauS-AauR (acidic amino acids utilization) two-component regulatory system	0	0	0	0	0	0	0	0	0	0	0	0	0	0	0	0	0	0	0	0	0	0	0	0	0	0	0	0	0	0	0	0	0	0
M00654	ParS-ParR (polymyxin-adaptive resistance) two-component regulatory system	0	0	0	0	0	0	0	0	0	0	0	0	0	0	0	0	0	0	0	0	0	0	0	0	0	0	0	0	0	0	0	0	0	0
M00655	AdeS-AdeR two-component regulatory system	0	0	0	0	0	0	0	0	0	0	0	0	0	0	0	0	0	0	0	0	0	0	0	0	0	0	0	0	0	0	0	0	0	0
M00656	VanS-VanR (VanB type vancomycin resistance) two-component regulatory system	0	0	0	0	0	0	0	0	0	0	0	0	0	0	0	0	0	0	0	0	1	0	0	0	0	0	0	0	0	0	0	0	0	0
M00657	VanS-VanR (VanE type vancomycin resistance) two-component regulatory system	0	0	0	0	0	0	0	0	0	0	0	0	0	0	0	0	0	0	0	0	0.5	0	0	0	0	0	0	0	0	0	0	0	0	0
M00658	VanS-VanR (actinomycete type vancomycin resistance) two-component regulatory system	0	0	0	0	0	0	0	0	0	0	0	0	0	0	0	0	0	0	0	0	0	0	0	0	0	0	0	0	0	0	0	0	0	0
M00716	ArlS-ArlR (virulence regulation) two-component regulatory system	0	0	0	0	0	0	0	0	0	0	0	0	0.5	0	0	0	0.5	0	0	0	0	0	0	0	0	0	0	0	0	0	0	0.5	0	0
M00719	Ihk-Irr (virulence regulation) two-component regulatory system	0	0	0	0	0	0	0	0	0	0	0	0	0	0	0	0	1	0	0	0	0	0	0	0	0	0	0	0	0	0	0	1	0	0
M00733	GraS-GraR (cationic antimicrobial peptide transport) two-component regulatory system	0	0	0	0	0	0	0	0	0	0	0	0	0	0	0	0	0	0	0	0	0	0	0	0	0	0	0	0	0	0	0	0	0	0
M00734	BraS-BraR (bacitracin transport) two-component regulatory system	0	0	0	0	0	0	0	0	0	0	0	0	0	0	0	0	0	0	0	0	1	0	0	0	0	0	0	0	0	0	0	0.5	0	0
M00770	PfeS-PfeR (enterobactin-dependent iron acquisition) two-component regulatory system	0	0	0	0	0	0	0	0	0	0	0	0	0	0	0	0	0	0	0	0	0	0	0	0	0	0	0	0	0	0	0	0	0	0
M00771	FitF-FitH (insecticidal toxin regulation) two-component regulatory system	0	0	0	0	0	0	0	0	0	0	0	0	0	0	0	0	0	0	0	0	0	0	0	0	0	0	0	0	0	0	0	0	0	0
M00816	NisK-NisR (Lantibiotic biosynthesis) two-component regulatory system	0	0	0	0	0	0	0	0	0	0	0	0	0	0	0	0	0	0	0	0	1	0	0	0	0	0	0	0	0	0	0	1	0	0
M00818	FusK-FusR (virulence regulation) two-component regulatory system	0	0	0	0	0	0	0	0	0	0	0	0	0	0	0	0	0	0	0	0	0	0	0	0	0	0	0	0	0	0	0	0	0	0
M00668	"Tetracycline resistance, TetA transporter"	0	0	0	0	0	0	0	0	0	0	0	0.5	0	0	0	0	0	0	0	0	0	0	0	0	0	0	0	0	0	0	0	0	0	0
M00667	"Tetracycline resistance, efflux pump"	0	0	0	0	0	0	0.5	0	0	0	0	0	0	0	0	0	0	0	0	0	0.5	0	0	0	0.5	0	0	0	0	0	0	0	0	0
M00709	"Macrolide resistance, MacAB-TolC transporter"	0	0	0	0	0	0	0.333	0	0	0	0	0	0	0	0	0	0	0	0	0	0	0.333	0	0	0.333	0	0	0	0	0	0	0	0	0
M00715	"Lincosamide resistance, efflux pump LmrB"	0	0	0	0	0	0	0	0	0	0	0	0.5	0.5	0	0	0	0.5	0.5	0.5	0	0	0.5	0	0	0.5	0	0	0	0	0	0	0.5	0	0
M00713	"Fluoroquinolone resistance, efflux pump LfrA"	0	0.5	0	0	0	0	0	0	0	0	0	0	0	0.5	0	0	0	0	0	0	0	0.5	0	0	0	0	0	0	0	0	0	0	0	0
M00737	"Bacitracin resistance, VraDE transporter"	0	0	0	0	0	0	0	0	0	0	0	0	0	0	0	0	0	0	0	0	0.5	0	0	0	0	0	0	0	0	0	0	0.25	0	0
M00738	"Bacitracin resistance, BceAB transporter"	0	0	0	0	0	0	0	0	0	0	0	0	0.333	0	0	0	0.333	0	0	0	0.333	0	0	0	0	0	0	0	0	0	0	0.333	0	0
M00645	"Multidrug resistance, efflux pump SmeABC"	0.333	0	0	0	0	0	0	0	0	0	0	0	0	0	0	0	0	0	0	0	0.333	0.667	0	0	0	0	0	0	0	0	0	0	0	0.333
M00646	"Multidrug resistance, efflux pump AcrAD-TolC"	0.333	0	0	0	0	0	0	0	0	0	0	0	0	0	0	0	0	0	0	0	0.333	0.667	0	0	0	0	0	0	0	0	0	0	0	0.333
M00647	"Multidrug resistance, efflux pump AcrAB-TolC/SmeDEF"	0	0	0	0	0	0.5	0.5	0	0	0	0	1	0	0	0	0	0	1	1	0	0	0.5	0	0.5	1	0	0	0	0	0	0	0	0	0
M00648	"Multidrug resistance, efflux pump MdtABC"	0.333	0	0	0	0	0	0	0	0	0	0	0	0	0	0	0	0	0	0	0	0.333	1	0	0	0	0	0	0	0	0	0	0	0	0.333
M00699	"Multidrug resistance, efflux pump AmeABC"	0	0	0	0	0	0	0	0	0	0	0	0	0	0	0	0	0	0	0	0	0	0	0	0	0	0	0	0	0	0	0	0	0	0
M00701	"Multidrug resistance, efflux pump EmrAB"	0	0	0	0	0	0	0	0	0	0	0	0	0	0	0	0	0	0.5	0	0	0	0	0	0	1	0	0	0	0	0	0	0	0	0
M00765	"Multidrug resistance, efflux pump Bmr"	0	0	0	0	0	0	0	0	0	0	0	0	0	0	0	0	0	0	0	0	0	0	0	0	0	0	0	0	0	0	0	0	0	0
M00767	"Multidrug resistance, efflux pump OqxAB"	0	0	0	0	0	0	0	0	0	0	0	0	0	0	0	0	0	0	0	0	0	0	0	0	0	0	0	0	0	0	0	0	0	0
M00644	"Vanadium resistance, efflux pump MexGHI-OpmD"	0	0	0	0	0	0	0	0	0	0	0	0	0	0	0	0	0	0	0	0	0	0	0	0	0	0	0	0	0	0	0	0	0	0
M00717	"Multidrug resistance, efflux pump NorA"	0	0	0	0	0	0	0	0	0	0	0	0	0.333	0	0	0	0.333	0	0	0	0	0	0.5	0	0	0	0.5	0	0	0	0	0.333	0	0
M00768	"Multidrug resistance, efflux pump GesABC"	0	0	0	0	0	0	0	0	0	0	0	0	0	0	0	0	0	0	0	0	0	0	0	0	0	0	0	0	0	0	0	0	0	0
M00628	"beta-Lactam resistance, AmpC system"	0	0	0	0.25	0.25	0.25	0.25	0.25	0	0.25	0	0.25	0.5	0.25	0	0	0.25	0.5	0.25	0	0.25	0.25	0	0.5	0.5	0.25	0.25	0.25	0.25	0.25	0	0.5	0.25	0.25
M00742	"Aminoglycoside resistance, protease FtsH"	0.333	0.333	0.333	0.333	0.333	0.333	0.333	0.333	0.333	0.333	0.333	1	0.333	0.333	0.333	0.333	0.333	0.333	0.333	0.333	1	1	0.333	0.667	0.333	0.333	0.333	0.333	0.333	0.333	0.333	0.333	0.333	0.333
M00743	"Aminoglycoside resistance, protease HtpX"	0	0	0	0	0	0	0.333	0.333	0.333	0.333	0.333	0	0.333	0	0.333	0.333	0.333	0.333	0	0.333	0.333	1	0.333	0.667	0.333	0	0.333	0	0.333	0.333	0	0.333	0	0.333
M00760	"Erythromycin resistance, macrolide 2'-phosphotransferase I MphA"	0	0	0	0	0	0	0	0	0	0	0	0	0	0	0	0	0	0	0	0	0	0	0	0	0	0	0	0	0	0	0	0	0	0
M00766	"Streptomycin resistance, deactivating enzyme StrAB"	0	0	0	0	0	0	0	0	0	0	0	0	0.5	0	0	0	0	0	0	0	0	0	0	0	0	0	0	0	0	0	0	0	0	0
M00729	"Fluoroquinolone resistance, gyrase-protecting protein Qnr"	0.667	0.667	0.333	0.333	0.333	0.333	0.333	0.667	0.667	0.333	0.333	0.333	0.667	0.667	0.667	0.333	0.667	0.333	0.333	0.667	0.667	0.667	0.333	0.333	0.333	0	0.333	0.333	0.333	0.333	0	0.667	0.333	0.667
M00721	"Cationic antimicrobial peptide (CAMP) resistance, arnBCADTEF operon"	0	0	0	0	0	0	0	0	0	0	0	0	0	0	0	0.333	0	0	0	0	0	0	0	0	0	0	0	0	0	0	0	0	0	0
M00722	"Cationic antimicrobial peptide (CAMP) resistance,  phosphoethanolamine transferase PmrC"	0	0	0	0	0.333	0	0	0	0	0	0	0	0	0	0	0.333	0	0.333	0	0	0	0.333	0	0.333	0	0	0	0	0.333	0	0	0	0	0
M00723	"Cationic antimicrobial peptide (CAMP) resistance, phosphoethanolamine transferase EptB"	0	0	0	0.25	0	0	0	0	0	0	0	0	0	0	0	0	0	0.25	0	0	0	0	0	0	0	0	0	0	0	0	0	0	0	0
M00724	"Cationic antimicrobial peptide (CAMP) resistance, palmitoyl transferase PagP"	0	0	0	0	0	0	0	0	0	0	0	0	0	0	0	0	0	0.333	0	0	0	0	0	0	0	0	0	0	0	0	0	0	0	0
M00727	"Cationic antimicrobial peptide (CAMP) resistance,  N-acetylmuramoyl-L-alanine amidase AmiA and AmiC"	0	0	0.333	0.333	0.333	0	0.333	0	0	0	0.333	0.333	0.333	0.333	0	0	0.333	0.667	0.667	0.333	0.333	0.333	0.333	0.667	0.333	0	0.333	0.333	0.333	0.333	0	0.333	0.333	0.333
M00728	"Cationic antimicrobial peptide (CAMP) resistance, envelope protein folding and degrading  factors DegP and DsbA"	0	0	0.333	0	0.333	0.333	0.333	0.333	0.333	0.333	0	0.333	0.333	0	0	0.333	0.333	0.667	0.667	0.333	0.333	0.333	0.333	0.667	0.333	0	0	0.333	0	0	0	0.333	0	0.333
M00754	"Nisin resistance, phage shock protein homolog LiaH"	0	0.333	0.333	0	0	0	0	0	0	0	0	0	0.667	0.333	0	0	0.667	0	0	0	0.667	0	0	0	0	0	0	0	0	0.333	0	0.667	0	0
M00687	MAPK (ERK1/2) signaling	0	0	0	0	0	0	0	0	0	0	0	0	0	0	0	0	0	0	0	0	0	0	0	0	0	0	0	0	0	0	0	0	0	0
M00688	MAPK (JNK) signaling	0	0	0	0	0	0	0	0	0	0	0	0	0	0	0	0	0	0	0	0	0	0	0	0	0	0	0	0	0	0	0	0	0	0
M00689	MAPK (p38) signaling	0	0	0	0	0	0	0	0	0	0	0	0	0	0	0	0	0	0	0	0	0	0	0	0	0	0	0	0	0	0	0	0	0	0
M00690	MAPK (ERK5) signaling	0	0	0	0	0	0	0	0	0	0	0	0	0	0	0	0	0	0	0	0	0	0	0	0	0	0	0	0	0	0	0	0	0	0
M00677	Wnt signaling	0	0	0	0	0	0	0	0	0	0	0	0	0	0	0	0	0	0	0	0	0	0	0	0	0	0	0	0	0	0	0	0	0	0
M00682	Notch signaling	0	0	0	0	0	0	0	0	0	0	0	0	0	0	0	0	0	0	0	0	0	0	0	0	0	0	0	0	0	0	0	0	0	0
M00678	Hedgehog signaling	0	0	0	0	0	0	0	0	0	0	0	0	0	0	0	0	0	0	0	0	0	0	0	0	0	0	0	0	0	0	0	0	0	0
M00679	BMP signaling	0	0	0	0	0	0	0	0	0	0	0	0	0	0	0	0	0	0	0	0	0	0	0	0	0	0	0	0	0	0	0	0	0	0
M00680	TGF-beta signaling	0	0	0	0	0	0	0	0	0	0	0	0	0	0	0	0	0	0	0	0	0	0	0	0	0	0	0	0	0	0	0	0	0	0
M00681	Activin signaling	0	0	0	0	0	0	0	0	0	0	0	0	0	0	0	0	0	0	0	0	0	0	0	0	0	0	0	0	0	0	0	0	0	0
M00683	Hippo signaling	0	0	0	0	0	0	0	0	0	0	0	0	0	0	0	0	0	0	0	0	0	0	0	0	0	0	0	0	0	0	0	0	0	0
M00684	JAK-STAT signaling	0	0	0	0	0	0	0	0	0	0	0	0	0	0	0	0	0	0	0	0	0	0	0	0	0	0	0	0	0	0	0	0	0	0
M00695	cAMP signaling	0	0.333	0	0.333	0.333	0	0	0	0	0	0.333	0.333	0	0.333	0	0.333	0	0.333	0	0	0	0.333	0	0	0.333	0	0	0	0.333	0.333	0	0	0	0
M00694	cGMP signaling	0	0	0	0	0	0	0	0	0	0	0	0	0	0	0	0	0	0	0	0	0	0	0	0	0	0	0	0	0	0	0	0	0	0
M00676	PI3K-Akt signaling	0	0	0	0	0	0	0	0	0	0	0	0	0	0	0	0	0	0	0	0	0	0	0	0	0	0	0	0	0	0	0	0	0	0
M00691	DNA damage-induced cell cycle checkpoints	0	0	0	0	0	0	0	0	0	0	0	0	0	0	0	0	0	0	0	0	0	0	0	0	0	0	0	0	0	0	0	0	0	0
M00692	Cell cycle - G1/S transition	0	0	0	0	0	0	0	0	0	0	0	0	0	0	0	0	0	0	0	0	0	0	0	0	0	0	0	0	0	0	0	0	0	0
M00693	Cell cycle - G2/M transition	0	0	0	0	0	0	0	0	0	0	0	0	0	0	0	0	0	0	0	0	0	0	0	0	0	0	0	0	0	0	0	0	0	0
M00685	Apoptotic machinery	0	0	0	0	0	0	0	0	0	0	0	0	0	0	0	0	0	0	0	0	0	0	0	0	0	0	0	0	0	0	0	0	0	0
M00686	Toll-like receptor signaling	0	0	0	0	0	0	0	0	0	0	0	0	0	0	0	0	0	0	0	0	0	0	0	0	0	0	0	0	0	0	0	0	0	0
M00611	Oxygenic photosynthesis in plants and cyanobacteria	0.5	0.5	0.583	0.583	0.583	0.333	0.667	0.583	0.25	0	0.667	0.583	0.583	0.583	0.083	0	0.583	0.667	0.667	0.667	0.667	0.5	0.5	0.667	0.667	0.583	0.667	0.417	0.583	0.583	0.333	0.667	0.5	0.75
M00612	Anoxygenic photosynthesis in purple bacteria	0.5	0.5	0.583	0.583	0.583	0.333	0.667	0.583	0.25	0	0.667	0.583	0.583	0.583	0.083	0	0.583	0.667	0.667	0.667	0.667	0.5	0.5	0.667	0.667	0.583	0.667	0.417	0.583	0.583	0.333	0.667	0.5	0.75
M00613	Anoxygenic photosynthesis in green nonsulfur bacteria	0.071	0	0.071	0.071	0.214	0.071	0.214	0	0	0	0.214	0.071	0.071	0.286	0	0	0.071	0.143	0	0.143	0.071	0.214	0	0.214	0.214	0.286	0.071	0	0.071	0.071	0.143	0.071	0.286	0.214
M00614	Anoxygenic photosynthesis in green sulfur bacteria	0.333	0.273	0.417	0.5	0.5	0.545	0.727	0	0	0	0.455	0.333	0.167	0.583	0.167	0	0.091	0.5	0.25	0.091	0.333	0.667	0.25	0.583	0.583	0.455	0.417	0.5	0.417	0.5	0.273	0.417	0.5	0.545
M00617	Methanogen	0.333	0	0.333	0.333	0.333	0.167	0.333	0.167	0	0.167	0.333	0.167	0.333	0.167	0.167	0.2	0.333	0.333	0.167	0.333	0.333	0.167	0.333	0.333	0.333	0	0.333	0	0.2	0.333	0.2	0.333	0.333	0.333
M00618	Acetogen	0.333	0.222	0.556	0.444	0.333	0.222	0.444	0.111	0.111	0.111	0.556	0.333	0.556	0.333	0.222	0.111	0.333	0.556	0.333	0.667	0.667	0.444	0.556	0.444	0.444	0.222	0.556	0.111	0.444	0.556	0.333	0.556	0.556	0.444
M00615	Nitrate assimilation	0	0.333	0	0	0	0	0	0	0	0	0	0.333	0	0.333	0	0	0	0.333	0	0.333	0	0.333	0	0.333	0.333	0	0	0	0	0	0	0	0	0.667
M00616	Sulfate-sulfur assimilation	0	0	0	0	0	0	0.5	0.25	0	0	0.25	0.25	0	0.5	0	0	0	0	0	0	0	0.25	0	0.25	0.75	0	0	0	0	0	0.25	0	0	0
M00363	"EHEC pathogenicity signature, Shiga toxin"	0	0	0	0	0	0	0	0	0	0	0	0	0	0	0	0	0	0	0	0	0	0	0	0	0	0	0	0	0	0	0	0	0	0
M00542	"EHEC/EPEC pathogenicity signature, T3SS and effectors"	0	0	0	0	0	0	0	0	0	0	0	0	0	0	0	0	0	0	0	0	0	0	0	0	0	0	0	0	0	0	0	0	0	0
M00574	"Pertussis pathogenicity signature 1, pertussis toxin"	0	0	0	0	0	0	0	0	0	0	0	0	0	0	0	0	0	0	0	0	0	0	0	0	0	0	0	0	0	0	0	0	0	0
M00575	"Pertussis pathogenicity signature 2, T1SS"	0	0	0.2	0.2	0.2	0	0.6	0.4	0	0	0.2	0.6	0	0	0	0	0	0	0.2	0	0	0.2	0	0	0.6	0	0.2	0	0.2	0.2	0.2	0.2	0.2	0
M00564	"Helicobacter pylori pathogenicity signature, cagA pathogenicity island"	0	0	0	0	0	0	0.043	0	0	0	0	0.043	0	0	0	0	0	0	0.043	0	0	0	0	0.043	0.043	0	0	0	0	0	0	0	0	0
M00660	"Xanthomonas spp. pathogenicity signature, T3SS and effectors"	0	0	0	0	0	0	0	0	0	0	0	0	0	0	0	0	0	0	0	0	0	0	0	0	0.125	0	0	0	0	0	0	0	0	0
M00664	Nodulation	0	0.25	0	0	0	0	0	0	0	0	0.25	0	0	0	0	0	0	0	0	0	0.25	0	0	0	0	0	0	0	0	0	0	0	0	0
M00625	Methicillin resistance	0	0	0	0	0	0	0	0	0	0	0	0	0	0	0	0	0	0	0	0	0	0	0	0	0	0	0	0	0	0	0	0	0	0
M00627	"beta-Lactam resistance, Bla system"	0	0	0	0	0	0	0	0.333	0	0.333	0	0	0.333	0	0	0	0.333	0	0	0	0	0	0	0	0	0	0	0	0	0	0	0	0	0.333
M00745	"Imipenem resistance, repression of porin OprD"	0	0	0	0	0	0	0	0.5	0.5	0.5	0	0.5	0.5	0	0	0.5	0.5	0	0	0.5	0.5	0.5	0.5	0	0	0	0	0	0	0	0	0.5	0	0.5
M00651	"Vancomycin resistance, D-Ala-D-Lac type"	0	0	0.143	0.143	0	0	0	0.25	0	0	0.143	0	0	0	0.25	0.25	0.25	0.143	0.143	0	0.75	0	0	0.25	0	0	0.143	0.143	0.143	0.143	0	0.25	0.143	0
M00652	"Vancomycin resistance, D-Ala-D-Ser type"	0	0	0	0	0	0	0	0	0	0	0	0	0	0	0	0	0	0	0	0	0.2	0	0	0	0	0	0	0	0	0	0	0	0	0
M00704	"Tetracycline resistance, efflux pump Tet38"	0.5	0	0	0	0	0	0	0	0	0	0	0	0	0	0	0	0	0	0	0	0	0	0	0	0	0	0.5	0	0	0	0	0	0	0
M00725	"Cationic antimicrobial peptide (CAMP) resistance, dltABCD operon"	0	0	0	0	0	0	0	0	0	0	0	0	0.333	0	0	0	0.333	0	0	0	0	0	0	0	0	0	0	0	0	0	0	0.333	0	0
M00726	"Cationic antimicrobial peptide (CAMP) resistance, lysyl-phosphatidylglycerol (L-PG) synthase MprF"	0	0	0	0	0	0	0	0	0	0	0	0	0	0	0	0	0	0	0	0.333	0.333	0	0	0	0	0	0	0	0	0	0	0	0	0
M00730	"Cationic antimicrobial peptide (CAMP) resistance, VraFG transporter"	0	0	0	0	0	0	0	0	0	0	0	0	0	0	0	0	0	0	0	0	0	0	0	0	0	0	0	0	0	0	0	0	0	0
M00744	"Cationic antimicrobial peptide (CAMP) resistance, protease PgtE"	0	0	0	0	0	0	0	0	0	0	0	0	0	0	0	0	0	0	0	0	0	0	0	0	0	0	0	0	0	0	0	0	0	0
M00718	"Multidrug resistance, efflux pump MexAB-OprM"	0	0	0	0	0	0	0.5	0	0	0	0	0.5	0	0	0	0	0	0.5	0.5	0	0	0.5	0	0.5	0.5	0	0	0	0	0	0	0	0	0
M00639	"Multidrug resistance, efflux pump MexCD-OprJ"	0	0	0	0	0	0	0	0	0	0	0	0	0	0	0	0	0	0	0	0	0	0	0	0	0	0	0	0	0	0	0	0	0	0
M00641	"Multidrug resistance, efflux pump MexEF-OprN"	0	0	0	0	0	0	0	0	0	0	0	0.5	0	0	0	0	0	0	0	0	0	0	0	0	0	0	0	0	0	0	0	0	0	0
M00642	"Multidrug resistance, efflux pump MexJK-OprM"	0	0	0	0	0	0	0	0	0	0	0	0	0	0	0	0	0	0	0	0	0	0.5	0	0	0	0	0	0	0	0	0	0	0	0
M00643	"Multidrug resistance, efflux pump MexXY-OprM"	0	0	0	0	0	0	0	0	0	0	0	0	0	0	0	0	0	0	0	0	0	0	0	0	0	0	0	0	0	0	0	0	0	0
M00769	"Multidrug resistance, efflux pump MexPQ-OpmE"	0	0	0	0	0	0	0	0	0	0	0	0.333	0	0	0	0	0	0	0	0	0	0	0	0	0	0	0	0	0	0	0	0	0	0
M00649	"Multidrug resistance, efflux pump AdeABC"	0	0	0	0	0	0	0	0	0	0	0	0	0	0	0	0	0	0	0	0	0	0	0	0	0	0	0	0	0	0	0	0	0	0
M00696	"Multidrug resistance, efflux pump AcrEF-TolC"	0	0	0	0	0	0	0	0	0	0	0	0	0	0	0	0	0	0	0	0	0	0	0	0	0	0	0	0	0	0	0	0	0	0
M00697	"Multidrug resistance, efflux pump MdtEF-TolC"	0	0	0	0	0	0	0	0	0	0	0	0	0	0	0	0	0	0	0	0	0	0	0	0	0	0	0	0	0	0	0	0	0	0
M00698	"Multidrug resistance, efflux pump BpeEF-OprC"	0	0	0	0	0	0	0	0	0	0	0	0	0	0	0	0	0	0	0	0	0	0.5	0	0	0	0	0	0	0	0	0	0	0	0
M00700	"Multidrug resistance, efflux pump AbcA"	0	0	0	0	0	0	0	0	0	0	0	0	0	0	0	0	0.5	0	0	0	0	0	0	0	0	0	0.5	0	0	0	0	0.5	0	0
M00702	"Multidrug resistance, efflux pump NorB"	0	0	0	0	0	0	0	0	0	0	0	0	0	0	0	0	0	0	0	0	0	0	0	0	0	0	0.5	0	0	0	0	0	0	0
M00714	"Multidrug resistance, efflux pump QacA"	0	0.5	0	0	0	0	0	0	0	0	0	0	0	0.5	0	0	0	0	0	0	0	0.5	0	0	0	0	0	0	0	0	0	0	0	0
M00705	"Multidrug resistance, efflux pump MepA"	0	0	0	0	0	0	0	0	0	0	0	0	0	0	0	0	0	0	0	0	0.5	0	0	0	0	0	0	0	0	0	0	0	0	0
M00746	"Multidrug resistance, repression of porin OmpF"	0	0	0	0	0	0	0	0	0	0	0	0	0	0	0	0	0	0	0	0	0	0	0	0	0	0	0	0	0	0	0	0	0	0
